# Supplementary material for: 4-Bromo-5-[(5,5-dimethyl-4,5-dihydro­isoxazol-3-yl)sulfonyl­meth­yl]-3-methyl-1-(2,2,2-trifluoro­ethyl)-1H-pyrazole
Source: Acta Crystallogr Sect E Struct Rep Online. 2009 Oct 10;65(Pt 11):o2702–3. doi: 10.1107/S1600536809040380 (PMC2971122; doi:10.1107/S1600536809040380)
Supplement: Supplementary file 2 [file e-65-o2702-Isup2.hkl]

# 
# h,k,l, Fc-squared, Fo-squared, sigma(Fo-squared) and status flag 
# 
data_I
_shelx_title ' mx309 in P2(1)/n' 
_shelx_refln_list_code          4 
_shelx_F_calc_maximum      166.51 
_exptl_crystal_F_000       840.00 
_reflns_d_resolution_high  0.7702 
 
loop_ 
 _symmetry_equiv_pos_as_xyz 
 'x, y, z' 
 '-x+1/2, y+1/2, -z+1/2' 
 '-x, -y, -z' 
 'x-1/2, -y-1/2, z-1/2' 
 
_cell_length_a    16.1272 
_cell_length_b     5.4356 
_cell_length_c    19.1348 
_cell_angle_alpha  90.000 
_cell_angle_beta  106.854 
_cell_angle_gamma  90.000 
 
_shelx_F_squared_multiplier     1.000 
 
loop_ 
 _refln_index_h 
 _refln_index_k 
 _refln_index_l 
 _refln_F_squared_calc 
 _refln_F_squared_meas 
 _refln_F_squared_sigma 
 _refln_observed_status 
   2   0   0     4779.66     4882.55    100.60 o 
   6   0   0       22.13       29.18      2.74 o 
   8   0   0       81.85       68.60      4.94 o 
  10   0   0     3037.20     2994.67     67.48 o 
  12   0   0     7149.99     6953.16    220.11 o 
  14   0   0        3.59       -1.01      3.61 o 
  16   0   0      835.08      849.89     56.26 o 
  18   0   0      658.73      613.19     43.27 o 
  20   0   0      272.56      233.26     23.49 o 
   1   1   0       99.93      106.59      2.32 o 
   2   1   0     2809.07     2797.64     17.46 o 
   3   1   0    20601.82    21756.01    477.13 o 
   4   1   0     4823.99     4726.15     24.18 o 
   5   1   0     3968.94     4168.22     23.30 o 
   6   1   0     3582.81     3651.40     48.55 o 
   7   1   0    10023.52    10029.50     69.09 o 
   8   1   0        9.55       20.06      2.71 o 
   9   1   0     6077.74     6246.83     86.82 o 
  10   1   0      460.02      469.75     10.30 o 
  11   1   0       36.15       44.19      3.65 o 
  12   1   0       22.66       16.39      2.64 o 
  13   1   0      110.75      118.55     12.98 o 
  14   1   0     1092.12     1064.74     38.13 o 
  15   1   0       36.42       45.73      6.53 o 
  16   1   0       94.54       80.69     18.69 o 
  17   1   0     1238.97     1273.48     72.60 o 
  18   1   0       61.74       81.10     19.62 o 
  19   1   0     1758.23     1593.35     34.08 o 
   1   2   0       16.94       10.10      1.24 o 
   2   2   0     2846.43     2737.44     37.46 o 
   3   2   0      839.76      725.71     14.51 o 
   4   2   0     2889.79     2879.66     30.68 o 
   5   2   0     4334.13     4688.22     30.51 o 
   6   2   0      826.59      904.64     18.65 o 
   7   2   0      258.82      298.26      8.82 o 
   8   2   0      208.74      168.55      7.78 o 
   9   2   0       75.75       83.92      7.52 o 
  10   2   0     1409.31     1259.21     29.29 o 
  11   2   0      184.19      151.73     24.89 o 
  12   2   0      226.87      254.16     11.67 o 
  13   2   0     1597.45     1612.23     59.62 o 
  14   2   0        3.62       12.78      2.92 o 
  15   2   0      734.25      733.14     32.44 o 
  16   2   0      232.36      252.13      6.58 o 
  17   2   0      399.38      481.07     76.76 o 
  18   2   0      371.63      389.15     31.37 o 
  19   2   0       25.78       15.97     19.27 o 
   1   3   0      275.65      260.25      9.07 o 
   2   3   0     2555.01     2894.72     64.80 o 
   3   3   0     1676.24     1592.47     31.51 o 
   4   3   0     8508.75     8926.71    217.93 o 
   5   3   0      154.44      194.86     11.28 o 
   6   3   0     2963.41     2895.01     94.62 o 
   7   3   0     5957.77     6218.46    180.33 o 
   8   3   0     2360.67     2498.04     69.09 o 
   9   3   0     1100.62     1134.53     45.80 o 
  10   3   0      245.31      242.27     14.29 o 
  11   3   0       23.96       24.61      4.94 o 
  12   3   0       42.86       60.58      6.04 o 
  13   3   0       59.07       55.68      6.61 o 
  14   3   0      164.12      179.74      9.38 o 
  15   3   0      105.95      127.35     13.31 o 
  16   3   0      164.36      134.38     21.63 o 
  17   3   0      451.15      461.13     48.84 o 
  18   3   0       58.59      111.10     18.96 o 
   0   4   0      239.47      202.20     12.48 o 
   1   4   0     1279.96     1218.87     40.98 o 
   2   4   0      587.04      623.32     38.41 o 
   3   4   0     2926.54     3025.83    103.25 o 
   4   4   0      600.42      585.97     19.36 o 
   5   4   0     3119.91     3261.15     99.76 o 
   6   4   0       14.00       25.20      7.12 o 
   7   4   0      582.41      624.19     27.17 o 
   8   4   0      177.11      169.91     17.41 o 
   9   4   0      129.62      130.07     12.23 o 
  10   4   0      234.24      245.77     17.65 o 
  11   4   0      736.15      757.98     21.88 o 
  12   4   0      120.74      105.63      8.80 o 
  13   4   0     3937.35     4480.47    193.00 o 
  14   4   0      162.69      159.65     30.10 o 
  15   4   0      663.68      699.85     26.22 o 
  16   4   0       58.49       81.00     17.82 o 
   1   5   0      222.50      275.93     32.69 o 
   2   5   0       85.70      125.70     11.38 o 
   3   5   0        2.22        8.38      6.18 o 
   4   5   0     1585.42     1743.32     52.84 o 
   5   5   0      736.46      761.08     31.00 o 
   6   5   0     3873.08     4108.02    137.73 o 
   7   5   0        3.42       11.25      6.17 o 
   8   5   0      251.43      263.28     22.10 o 
   9   5   0        6.32       16.59      5.65 o 
  10   5   0      563.44      599.10     16.98 o 
  11   5   0      122.66      100.38     10.98 o 
  12   5   0      498.77      509.76     22.01 o 
  13   5   0      214.87      196.49     20.60 o 
  14   5   0       92.77      105.65     13.67 o 
   0   6   0     1075.14     1044.37     75.45 o 
   1   6   0       91.83      103.52     19.84 o 
   2   6   0      127.33      118.94     18.19 o 
   3   6   0      995.57      966.82     99.59 o 
   4   6   0      412.11      409.67     22.97 o 
   5   6   0      251.25      234.70     33.75 o 
   6   6   0       56.92       50.56      9.32 o 
   7   6   0       34.95       18.68      7.46 o 
   8   6   0      402.20      427.55     29.69 o 
   9   6   0        1.43       17.18      6.78 o 
  10   6   0      180.65      139.62     24.39 o 
   1   7   0      239.76      234.14     41.80 o 
   2   7   0        5.69        7.21     18.16 o 
 -19   0   1      341.32      373.91     38.87 o 
 -17   0   1       24.28       18.15      5.12 o 
 -15   0   1     2444.53     2430.89     72.79 o 
 -11   0   1     1060.56     1046.63     34.64 o 
  -9   0   1    10412.40    10227.92    219.49 o 
  -5   0   1     2911.91     3152.91     36.55 o 
  -3   0   1      579.00      601.59     16.47 o 
  -1   0   1     1378.12       -0.57      0.57 o 
   3   0   1     3589.43     3426.68     50.79 o 
   5   0   1     2719.39     2669.80     37.71 o 
   7   0   1       40.96       26.21      1.82 o 
   9   0   1      637.86      625.90     22.90 o 
  11   0   1     8869.68     9112.26    144.11 o 
  13   0   1     6909.98     6762.73     54.10 o 
  15   0   1       41.19       27.59      7.35 o 
  17   0   1     1605.17     1609.54    122.26 o 
  19   0   1       50.92       72.72     17.21 o 
 -20   1   1       82.61       58.59     17.98 o 
 -19   1   1       82.36       91.73     16.23 o 
 -18   1   1     1651.83     1595.82    108.02 o 
 -17   1   1      140.72      123.04     15.41 o 
 -16   1   1     3846.10     3898.93    102.54 o 
 -15   1   1      349.47      323.52     15.21 o 
 -14   1   1      718.59      746.83     41.76 o 
 -13   1   1      176.68      160.32      7.47 o 
 -12   1   1      382.67      384.88     10.21 o 
 -11   1   1       14.52       14.55      1.83 o 
 -10   1   1     5547.75     5772.39     99.95 o 
  -9   1   1        4.58        3.62      4.47 o 
  -8   1   1     4552.72     4519.34     75.18 o 
  -7   1   1       60.28       64.83      2.99 o 
  -6   1   1     2761.45     2593.69     18.04 o 
  -5   1   1      283.82      253.36      5.20 o 
  -4   1   1     2172.11     2271.53     17.30 o 
  -3   1   1     1871.45     1924.87     22.86 o 
  -2   1   1    10382.84    10332.10    133.23 o 
  -1   1   1     1921.54     1902.06     11.94 o 
   0   1   1     1457.26     1511.16     17.76 o 
   1   1   1     3773.69     3746.24     30.42 o 
   2   1   1     8823.04     9098.71    123.80 o 
   3   1   1     1467.33     1514.95     14.85 o 
   4   1   1    27727.23    28894.30    634.01 o 
   5   1   1     3525.07     3787.41     48.44 o 
   6   1   1     1433.88     1290.28     15.83 o 
   7   1   1     1957.77     1939.31     32.57 o 
   8   1   1    11349.98    11870.60    147.80 o 
   9   1   1     1709.96     1736.94     19.06 o 
  10   1   1    11468.21    11746.97     79.13 o 
  11   1   1      129.06      130.40      7.83 o 
  12   1   1      215.71      188.62      9.78 o 
  13   1   1      271.20      221.07      6.89 o 
  14   1   1       34.91       23.49      5.95 o 
  15   1   1      182.85      174.32      8.11 o 
  16   1   1       85.30       95.22     17.49 o 
  17   1   1       35.64       15.83      7.62 o 
  18   1   1       59.11       61.37     11.36 o 
  19   1   1       48.67       50.85     25.27 o 
 -19   2   1       85.42       75.80     14.48 o 
 -18   2   1       23.03       16.04      8.95 o 
 -17   2   1       42.33       54.25     10.60 o 
 -16   2   1       72.04       73.77      9.88 o 
 -15   2   1     1138.85     1164.78     39.97 o 
 -14   2   1      631.34      622.54     26.23 o 
 -13   2   1      500.71      507.01     37.21 o 
 -12   2   1     3724.85     3865.21    108.58 o 
 -11   2   1     1589.14     1581.87     49.30 o 
 -10   2   1      678.83      710.99     21.12 o 
  -9   2   1     8347.82     8626.95    187.24 o 
  -8   2   1        3.94        4.25      1.57 o 
  -7   2   1     5861.19     6042.65     87.06 o 
  -6   2   1     5915.42     6243.98     83.31 o 
  -5   2   1       16.67       20.25      1.57 o 
  -4   2   1     5427.60     5765.78     32.63 o 
  -3   2   1       65.97       78.77      4.95 o 
  -2   2   1     2280.47     2125.70     19.46 o 
  -1   2   1     2615.77     2507.91     14.36 o 
   0   2   1      330.80      274.70      5.47 o 
   1   2   1     8078.71     7858.92     58.40 o 
   2   2   1     2752.85     2872.98     35.40 o 
   3   2   1     8362.99     8244.68     44.96 o 
   4   2   1      440.58      425.86      8.27 o 
   5   2   1     2479.36     2566.40     39.91 o 
   6   2   1     9933.58    10420.43    196.69 o 
   7   2   1     1279.95     1285.29     26.27 o 
   8   2   1      147.29      116.41      8.41 o 
   9   2   1      398.64      387.35      9.94 o 
  10   2   1      665.71      652.71     18.43 o 
  11   2   1     1866.75     1927.80     62.39 o 
  12   2   1      743.91      732.58     29.37 o 
  13   2   1     1545.22     1556.75     52.92 o 
  14   2   1      563.34      555.06     13.67 o 
  15   2   1       28.99       32.56      8.77 o 
  16   2   1      567.36      553.63     80.35 o 
  17   2   1     1117.33     1189.87    174.42 o 
  18   2   1      255.09      264.62     31.55 o 
 -18   3   1      208.50      213.70     37.94 o 
 -17   3   1        9.84       15.95      6.80 o 
 -16   3   1     1004.73     1019.61     59.31 o 
 -15   3   1     1459.00     1535.69     85.50 o 
 -14   3   1       60.34       73.73     10.75 o 
 -13   3   1      407.26      427.59     13.84 o 
 -12   3   1      395.43      364.40     18.43 o 
 -11   3   1      682.88      733.36     19.17 o 
 -10   3   1      288.66      269.70     12.09 o 
  -9   3   1     3364.02     3405.41     84.91 o 
  -8   3   1      123.21      166.72     13.11 o 
  -7   3   1     1091.91     1233.12     73.17 o 
  -6   3   1     3243.87     3306.31     89.36 o 
  -5   3   1     3386.52     3353.30    145.70 o 
  -4   3   1      606.04      578.04     17.53 o 
  -3   3   1     3130.81     3120.24     84.26 o 
  -2   3   1      333.17      311.59      9.19 o 
  -1   3   1     1745.96     1900.51     49.38 o 
   0   3   1     1361.33     1414.92     28.33 o 
   1   3   1       80.64      103.81     11.07 o 
   2   3   1       16.67       39.09      3.11 o 
   3   3   1     3765.09     4152.77     69.40 o 
   4   3   1     1255.04     1161.46     59.97 o 
   5   3   1      378.25      354.99     16.67 o 
   6   3   1     1274.49     1429.52     62.74 o 
   7   3   1     6042.87     6445.91    140.24 o 
   8   3   1     1434.55     1530.31     28.90 o 
   9   3   1     4490.60     4726.17     92.39 o 
  10   3   1     1660.85     1737.71     35.97 o 
  11   3   1      295.96      308.67     13.26 o 
  12   3   1       48.73       46.65      4.64 o 
  13   3   1     1310.04     1384.96     37.61 o 
  14   3   1       13.69       11.17      2.78 o 
  15   3   1      839.74      833.89     30.09 o 
  16   3   1       24.15       19.25      6.87 o 
  17   3   1      348.44      370.07     24.93 o 
 -16   4   1       50.27       44.18      7.07 o 
 -15   4   1       12.68       16.61      7.57 o 
 -14   4   1      424.08      411.20     26.82 o 
 -13   4   1      568.36      556.75     23.27 o 
 -12   4   1     3612.42     3902.28    103.07 o 
 -11   4   1      243.45      257.66     20.28 o 
 -10   4   1      592.99      635.36     24.43 o 
  -9   4   1     1087.27     1098.82     37.85 o 
  -8   4   1       74.88       74.86     11.34 o 
  -7   4   1        1.62        2.18      3.54 o 
  -6   4   1      219.13      231.03     14.32 o 
  -5   4   1      185.59      186.06     21.22 o 
  -4   4   1      554.69      583.01     26.53 o 
  -3   4   1       11.22       16.49      4.11 o 
  -2   4   1     3095.92     3346.34     66.26 o 
  -1   4   1      121.41      159.25     24.68 o 
   0   4   1     3763.82     3791.15    124.27 o 
   1   4   1      235.08      224.37     14.69 o 
   2   4   1      142.46      145.94     10.09 o 
   3   4   1      578.29      625.74     20.77 o 
   4   4   1     3922.53     4136.50    189.14 o 
   5   4   1     1683.76     1873.99     59.24 o 
   6   4   1     1454.56     1557.20     47.06 o 
   7   4   1      189.49      191.05     17.53 o 
   8   4   1      128.40      135.59     14.33 o 
   9   4   1        3.88        1.05      6.82 o 
  10   4   1     1429.03     1478.05     39.58 o 
  11   4   1       96.08      101.26     10.86 o 
  12   4   1       49.55       60.01     11.13 o 
  13   4   1       25.75       23.78      4.62 o 
  14   4   1     1712.52     1864.73     88.78 o 
  15   4   1      105.84       91.26     12.29 o 
  16   4   1     1484.08     1612.42     96.06 o 
 -14   5   1        1.35        5.09      5.84 o 
 -13   5   1      257.32      251.38     15.54 o 
 -12   5   1        0.92        8.90      3.25 o 
 -11   5   1      399.12      457.93     24.17 o 
 -10   5   1      637.02      668.83     32.92 o 
  -9   5   1      654.75      764.59     44.83 o 
  -8   5   1      201.66      234.36     30.24 o 
  -7   5   1       12.23       20.02      6.33 o 
  -6   5   1       37.46       38.64      7.11 o 
  -5   5   1     2351.54     2367.49     80.60 o 
  -4   5   1      130.75      123.96     27.76 o 
  -3   5   1     5419.15     5530.85    207.97 o 
  -2   5   1      481.23      475.20     72.84 o 
  -1   5   1     1167.03     1046.31    114.79 o 
   0   5   1      243.19      227.36     35.64 o 
   1   5   1        7.67       12.90      5.83 o 
   2   5   1       62.44       65.62     11.20 o 
   3   5   1       45.29       55.78     11.38 o 
   4   5   1       94.25       86.55      9.00 o 
   5   5   1      412.75      417.28     26.03 o 
   6   5   1      380.18      318.53     32.11 o 
   7   5   1     1951.88     2168.48     67.18 o 
   8   5   1      248.40      236.93     22.01 o 
   9   5   1      997.98      949.59     31.60 o 
  10   5   1        4.04        6.14      3.18 o 
  11   5   1      254.01      256.11     16.34 o 
  12   5   1       39.66       25.08      6.31 o 
  13   5   1      393.78      420.39     30.16 o 
 -10   6   1      405.76      406.46     27.79 o 
  -9   6   1       38.25       28.34     12.18 o 
  -8   6   1       19.55       21.66      5.02 o 
  -7   6   1       53.66       41.79      7.64 o 
  -6   6   1      122.45       98.91     13.92 o 
  -5   6   1       84.40       90.61     14.88 o 
  -4   6   1      741.61      755.16    115.31 o 
  -3   6   1       16.29       27.79      8.28 o 
  -2   6   1      656.14      707.37     44.40 o 
  -1   6   1      208.69      162.34     34.07 o 
   0   6   1      200.40      192.00     28.25 o 
   1   6   1      213.08      173.44     31.70 o 
   2   6   1       56.87       47.86      8.55 o 
   3   6   1      218.74      184.64     38.19 o 
   4   6   1      998.90     1049.39    117.43 o 
   5   6   1      162.05      155.87     33.63 o 
   6   6   1      747.91      787.62     45.71 o 
   7   6   1      153.20      164.76     29.32 o 
   8   6   1      191.22      169.16     33.21 o 
   9   6   1      262.58      263.33     38.07 o 
  10   6   1        5.51       11.53      3.42 o 
  -2   7   1       24.98       18.24     18.23 o 
  -1   7   1      212.47      147.13     34.41 o 
   0   7   1      259.28      206.90     39.01 o 
   1   7   1       49.39       49.18     15.20 o 
   2   7   1      333.77      354.01     23.18 o 
 -20   0   2      991.26     1012.96     69.91 o 
 -18   0   2      808.25      792.77     54.93 o 
 -16   0   2     1038.94      909.59     35.56 o 
 -14   0   2     1781.72     1681.99    104.22 o 
 -12   0   2      967.87      835.62     44.72 o 
 -10   0   2     1043.47     1057.28     37.44 o 
  -8   0   2    21655.24    22489.68    596.02 o 
  -4   0   2       62.50       64.60      4.94 o 
   0   0   2      196.27      209.30      4.36 o 
   2   0   2     6159.29     5826.86     75.90 o 
   4   0   2     6124.45     5771.93     89.18 o 
   6   0   2      760.53      908.71     14.01 o 
   8   0   2     2044.17     2146.30     21.51 o 
  10   0   2      717.71      702.38      6.40 o 
  12   0   2     2755.90     2955.14     64.04 o 
  14   0   2     1499.77     1573.07     52.34 o 
  16   0   2      228.26      221.86     20.54 o 
  18   0   2     1881.13     1959.05     38.23 o 
 -20   1   2      120.51      136.39     33.53 o 
 -19   1   2        9.72        3.92     12.93 o 
 -18   1   2       14.57        9.49      5.48 o 
 -17   1   2      763.24      783.20     20.01 o 
 -16   1   2       67.98       59.61      7.74 o 
 -15   1   2      929.37      919.49     30.58 o 
 -14   1   2      844.83      837.61     29.66 o 
 -13   1   2      208.08      214.45     15.51 o 
 -12   1   2      562.92      559.94     19.51 o 
 -11   1   2      506.96      537.68     11.04 o 
 -10   1   2       16.79       18.40      2.36 o 
  -9   1   2       46.71       66.08      7.03 o 
  -8   1   2       84.60       85.24      6.44 o 
  -7   1   2     1186.38     1051.43     13.62 o 
  -6   1   2     2873.07     2905.10     36.39 o 
  -4   1   2     1928.68     1895.93     12.33 o 
  -3   1   2     7298.12     7048.48     78.10 o 
  -1   1   2    17816.04    17285.86    156.34 o 
   0   1   2      440.20      421.72      8.46 o 
   1   1   2    18962.47    21012.21    461.14 o 
   2   1   2    11002.91    11365.00    138.83 o 
   3   1   2    15915.77    16119.89    300.96 o 
   4   1   2     1256.01     1203.12      7.53 o 
   5   1   2      109.02      116.22      3.68 o 
   6   1   2      150.90      157.55      3.39 o 
   7   1   2     5978.52     5808.87     85.20 o 
   8   1   2     2525.93     2561.04     38.36 o 
   9   1   2      604.73      577.35     12.06 o 
  10   1   2      314.28      291.09      6.28 o 
  11   1   2     3234.47     3184.17     41.71 o 
  12   1   2       41.57       39.66      3.54 o 
  13   1   2     5003.16     5161.56     72.50 o 
  14   1   2      366.01      358.45     13.44 o 
  15   1   2      129.33      120.15     13.71 o 
  16   1   2      315.00      321.84     16.60 o 
  17   1   2       73.46       54.95     16.61 o 
  18   1   2        2.97       13.03      5.69 o 
  19   1   2        5.00        3.95      9.20 o 
 -19   2   2      581.96      597.97     31.85 o 
 -18   2   2      206.75      170.14     42.80 o 
 -17   2   2       32.12       18.34      5.97 o 
 -16   2   2      226.33      231.35      7.63 o 
 -15   2   2        5.89       13.52      4.01 o 
 -14   2   2     1012.34      992.15     43.05 o 
 -13   2   2      110.86      122.13      9.90 o 
 -12   2   2     2891.41     2977.07     96.04 o 
 -11   2   2     1343.17     1410.66     31.75 o 
 -10   2   2      492.14      552.26     16.45 o 
  -9   2   2     1179.20     1126.79     59.17 o 
  -8   2   2     2166.55     2038.72     42.23 o 
  -7   2   2       12.45       28.66      2.21 o 
  -6   2   2    11789.90    11926.67    146.29 o 
  -5   2   2      300.28      298.48      5.19 o 
  -4   2   2      708.30      696.04      7.97 o 
  -3   2   2      507.59      461.04      5.81 o 
  -2   2   2      170.07      161.45      3.80 o 
  -1   2   2    15451.31    16055.07    250.67 o 
   0   2   2      272.22      288.19      5.66 o 
   1   2   2     2249.32     2132.92     25.03 o 
   2   2   2     1241.55     1142.12     12.28 o 
   3   2   2     1583.87     1712.54     17.49 o 
   4   2   2     5506.83     5197.38     59.35 o 
   5   2   2     5407.78     5740.31     46.44 o 
   6   2   2     2987.43     2930.05     49.83 o 
   7   2   2     4365.16     4296.19     70.87 o 
   8   2   2      529.78      463.20     10.35 o 
   9   2   2      704.30      664.63     13.43 o 
  10   2   2     1080.28     1048.17     20.16 o 
  11   2   2     1220.38     1212.73     25.28 o 
  12   2   2      490.85      553.66     24.73 o 
  13   2   2      142.95      150.31     15.83 o 
  14   2   2     1466.64     1419.19     96.29 o 
  15   2   2      285.80      269.51     16.35 o 
  16   2   2      511.08      495.19     24.09 o 
  17   2   2      826.59      838.83     59.40 o 
  18   2   2      181.85      116.46     33.08 o 
 -18   3   2      293.90      225.61     59.33 o 
 -17   3   2        4.43       13.91      7.93 o 
 -16   3   2       26.09       30.20      7.49 o 
 -15   3   2      984.19     1088.39     45.40 o 
 -14   3   2      999.87     1073.85     61.69 o 
 -13   3   2      500.91      538.29     20.13 o 
 -12   3   2     2928.61     2991.73    104.20 o 
 -11   3   2      298.04      259.12     16.21 o 
 -10   3   2     2556.61     2622.03    102.71 o 
  -9   3   2        2.16        5.71      4.23 o 
  -8   3   2     2713.38     2931.36     79.65 o 
  -7   3   2      107.66      127.98      8.00 o 
  -6   3   2     3212.50     3338.47    131.41 o 
  -5   3   2     1621.40     1630.02     59.90 o 
  -4   3   2     1703.31     1682.31     25.05 o 
  -3   3   2     2227.14     2188.77     50.15 o 
  -2   3   2     6001.73     5816.79    115.65 o 
  -1   3   2     2465.85     2564.58    107.58 o 
   0   3   2     6137.06     6564.32    196.32 o 
   1   3   2     7581.38     8202.50    188.57 o 
   2   3   2      841.94     1004.84     31.39 o 
   3   3   2       16.29       20.77      6.91 o 
   4   3   2      161.35      172.17      9.81 o 
   5   3   2        8.27        8.51      4.02 o 
   6   3   2       68.39       62.04      5.88 o 
   7   3   2      522.60      526.60     13.57 o 
   8   3   2     3095.85     3295.71     77.20 o 
   9   3   2        6.78       16.70      4.04 o 
  10   3   2       31.36       29.32      3.37 o 
  11   3   2     1863.70     2052.89     87.40 o 
  12   3   2      126.36      118.58      9.08 o 
  13   3   2      347.18      349.07     32.44 o 
  14   3   2      274.86      302.39     14.72 o 
  15   3   2        0.81        1.28      4.28 o 
  16   3   2     1217.02     1350.07     68.73 o 
  17   3   2        7.37       17.83     12.20 o 
 -16   4   2        2.64        8.88      5.22 o 
 -15   4   2        1.15       10.07      5.13 o 
 -14   4   2        6.06       18.58      4.10 o 
 -13   4   2       27.52       28.73      5.62 o 
 -12   4   2      555.26      580.81     30.44 o 
 -11   4   2     2392.40     2513.20     99.84 o 
 -10   4   2       34.39       35.61      6.45 o 
  -9   4   2     2036.49     2113.58     86.58 o 
  -8   4   2     1413.91     1433.67     65.19 o 
  -7   4   2      142.77      191.21     19.38 o 
  -6   4   2      118.04      124.09     17.17 o 
  -5   4   2     1809.01     1898.21     82.11 o 
  -4   4   2       27.44       39.09      5.95 o 
  -3   4   2      971.29     1030.86     28.08 o 
  -2   4   2       16.45       11.27     14.56 o 
  -1   4   2     5056.69     5387.87    179.78 o 
   0   4   2     1710.38     1983.41    166.09 o 
   1   4   2     4782.62     4870.22    208.08 o 
   2   4   2        1.35       19.28      4.38 o 
   3   4   2        4.50        7.05      8.24 o 
   4   4   2     2586.97     2736.43     66.34 o 
   5   4   2     5009.15     5421.55    118.00 o 
   6   4   2        8.08        8.02      3.20 o 
   7   4   2     2340.23     2498.47     45.46 o 
   8   4   2      692.72      675.18     24.97 o 
   9   4   2      555.70      607.57     23.10 o 
  10   4   2        4.51       16.55      6.92 o 
  11   4   2      645.06      640.95     31.86 o 
  12   4   2       37.48       35.11      5.14 o 
  13   4   2       43.88       34.09      6.73 o 
  14   4   2       23.92       27.36      6.39 o 
  15   4   2      159.64      161.42     27.39 o 
 -14   5   2      658.90      659.91     25.85 o 
 -13   5   2        8.85       11.96      3.79 o 
 -12   5   2      861.08      869.85     38.31 o 
 -11   5   2      115.02      101.48     14.27 o 
 -10   5   2      516.73      485.90     21.21 o 
  -9   5   2      493.94      501.16     21.21 o 
  -8   5   2      493.92      505.62     18.18 o 
  -7   5   2       11.07       20.54      5.85 o 
  -6   5   2      458.72      466.81     30.63 o 
  -5   5   2        1.41        4.18      3.19 o 
  -4   5   2       82.41       80.09     11.05 o 
  -3   5   2       61.97       69.36     10.02 o 
  -2   5   2     4715.78     4710.62    244.52 o 
  -1   5   2       56.74       53.87      7.43 o 
   0   5   2     1037.59     1064.37     58.47 o 
   1   5   2        0.67       12.19      8.43 o 
   2   5   2       52.12       66.41      9.43 o 
   3   5   2     1514.61     1621.39    136.44 o 
   4   5   2        2.16       10.10      3.00 o 
   5   5   2      135.61      151.40     17.38 o 
   6   5   2     1200.91     1230.29     39.31 o 
   7   5   2        2.03       11.86      4.76 o 
   8   5   2     1378.25     1495.58     66.61 o 
   9   5   2       25.06       27.26      5.50 o 
  10   5   2      788.42      850.91     30.51 o 
  11   5   2       11.03       17.97      6.30 o 
  12   5   2       34.85       26.74      5.92 o 
  13   5   2       13.23       13.98      3.95 o 
 -10   6   2       38.33       59.20     14.63 o 
  -9   6   2      587.99      613.16     26.93 o 
  -8   6   2      267.41      259.85     38.77 o 
  -7   6   2        6.08       -0.65      5.69 o 
  -6   6   2      768.43      745.71     54.90 o 
  -5   6   2      319.01      291.89     25.68 o 
  -4   6   2      363.45      407.66     20.72 o 
  -3   6   2      118.16      135.13     22.88 o 
  -2   6   2      252.69      223.86     20.37 o 
  -1   6   2      130.74      103.87     17.74 o 
   0   6   2      220.39      195.73     29.91 o 
   1   6   2     1986.67     2020.62    149.08 o 
   2   6   2       24.83       16.77      8.78 o 
   3   6   2       10.40        8.76      5.43 o 
   4   6   2       69.60       38.02      9.68 o 
   5   6   2      749.16      765.30     39.06 o 
   6   6   2       29.44       57.27     12.89 o 
   7   6   2     1386.53     1481.10     67.81 o 
   8   6   2       28.31       34.99      8.06 o 
   9   6   2      252.19      259.90     12.55 o 
  -2   7   2      734.05      699.04    106.82 o 
  -1   7   2        3.14       17.61     11.98 o 
   0   7   2      301.00      282.42     22.81 o 
   1   7   2       94.11       90.44     34.50 o 
 -19   0   3      571.06      600.74     55.09 o 
 -17   0   3      723.75      713.48     20.37 o 
 -15   0   3     2685.61     2887.94     91.57 o 
 -13   0   3     3306.67     3408.68     78.55 o 
 -11   0   3       32.69       32.56     13.58 o 
  -9   0   3     1572.50     1721.18     58.57 o 
  -7   0   3      772.02      659.08      9.51 o 
  -5   0   3    17726.29    17218.01    219.83 o 
  -3   0   3    17903.63    18580.47    407.93 o 
   1   0   3     1460.84     1395.27     14.65 o 
   3   0   3     1089.46     1066.94     52.56 o 
   7   0   3    10915.35    10745.59    263.27 o 
   9   0   3      747.68      780.61     24.20 o 
  11   0   3      439.42      456.34     19.02 o 
  13   0   3       36.75       34.31     13.65 o 
  15   0   3     4253.16     4097.85    215.77 o 
  17   0   3     1558.07     1594.42    103.83 o 
  19   0   3      276.05      235.34     54.23 o 
 -20   1   3      508.05      570.93     68.77 o 
 -19   1   3        3.03       -1.26      9.20 o 
 -18   1   3      159.07      164.89     11.43 o 
 -17   1   3       85.22       70.31      5.36 o 
 -16   1   3      885.81      868.30     24.25 o 
 -15   1   3     1802.77     1733.56     45.74 o 
 -14   1   3     3057.38     2922.97     62.82 o 
 -13   1   3      178.38      176.04     11.03 o 
 -12   1   3     3686.39     4147.78     67.03 o 
 -11   1   3     4444.93     4406.25    126.27 o 
 -10   1   3       37.69       43.63      3.89 o 
  -9   1   3      750.78      671.66     21.64 o 
  -8   1   3     6682.06     7082.49    124.68 o 
  -7   1   3     1433.11     1444.81      9.64 o 
  -6   1   3      211.73      183.15      4.82 o 
  -5   1   3     1180.41     1173.33     10.79 o 
  -4   1   3      689.12      589.51      5.57 o 
  -3   1   3      384.78      366.70      5.10 o 
  -1   1   3       84.39       65.68      3.56 o 
   0   1   3     8050.30     8231.66     43.81 o 
   1   1   3    12721.34    13407.04     99.57 o 
   3   1   3       25.64       44.00      2.36 o 
   4   1   3    13740.68    14285.67    147.47 o 
   5   1   3     3659.34     3925.71     28.63 o 
   6   1   3      959.59      918.89     13.75 o 
   7   1   3       40.18       49.25      2.78 o 
   8   1   3     2512.33     2452.98     25.58 o 
   9   1   3     3498.61     3591.32     33.69 o 
  10   1   3      302.80      301.84      6.16 o 
  11   1   3      340.73      315.51      6.80 o 
  12   1   3     2565.53     2511.67     39.68 o 
  13   1   3       52.88       44.18      4.28 o 
  14   1   3     3408.39     3504.89    106.02 o 
  15   1   3      355.56      364.44     16.55 o 
  16   1   3       16.18       18.18      7.45 o 
  17   1   3        7.62        2.69     14.46 o 
  18   1   3       44.66       48.56     13.09 o 
 -19   2   3        2.77        9.72      9.74 o 
 -18   2   3      810.30      805.38     37.34 o 
 -17   2   3      580.83      564.35     12.07 o 
 -16   2   3       95.33      104.38      7.17 o 
 -15   2   3     1221.90     1289.43     48.65 o 
 -14   2   3       32.32       36.57      4.73 o 
 -13   2   3      499.91      494.61     16.81 o 
 -12   2   3      293.35      326.81     14.66 o 
 -11   2   3      913.76      836.82     32.99 o 
 -10   2   3     2079.83     2120.88     84.01 o 
  -9   2   3      131.64      136.69      8.00 o 
  -8   2   3     2154.85     2222.87     79.73 o 
  -7   2   3      428.04      337.11     11.63 o 
  -6   2   3       68.23       90.62      4.01 o 
  -5   2   3     2138.59     1903.79     24.74 o 
  -4   2   3        7.25        8.47      2.51 o 
  -3   2   3     7455.29     7463.21     68.77 o 
  -2   2   3     1204.48     1228.21     16.66 o 
  -1   2   3      116.91      115.60      2.87 o 
   0   2   3       73.36       82.00      5.98 o 
   1   2   3       57.31       63.27      4.50 o 
   2   2   3     2461.24     2341.27     28.82 o 
   3   2   3       80.24       71.61      5.01 o 
   4   2   3     3170.18     3357.37     71.16 o 
   5   2   3     8088.81     8181.62    130.10 o 
   6   2   3     5874.66     6360.75     87.33 o 
   7   2   3      909.21      827.61     18.30 o 
   8   2   3      321.35      277.53      6.66 o 
   9   2   3     2565.11     2501.16     27.48 o 
  10   2   3     1890.14     1895.64     29.00 o 
  11   2   3     1690.06     1714.08     27.36 o 
  12   2   3      495.87      449.44     13.45 o 
  13   2   3       93.30       80.82      9.20 o 
  14   2   3       23.50       20.38      9.05 o 
  15   2   3      629.76      654.93     73.26 o 
  16   2   3        1.95        2.77      8.48 o 
  17   2   3     1120.24     1142.47     58.89 o 
  18   2   3      314.47      328.27     29.67 o 
 -18   3   3      143.41      117.25     15.88 o 
 -17   3   3      831.93      942.79     57.74 o 
 -16   3   3       65.61       61.81     10.43 o 
 -15   3   3      803.61      829.03     30.19 o 
 -14   3   3      928.32      995.43     33.18 o 
 -13   3   3      718.52      741.58     32.41 o 
 -12   3   3     1382.91     1478.19     40.35 o 
 -11   3   3     1676.67     1695.77     69.65 o 
 -10   3   3        7.41        3.08      2.88 o 
  -9   3   3     1544.87     1602.32     55.79 o 
  -8   3   3        4.55        9.45      3.57 o 
  -7   3   3      842.68      837.36     15.63 o 
  -6   3   3      153.34      138.91     17.53 o 
  -5   3   3      172.15      185.71     11.69 o 
  -4   3   3     2872.03     2827.06     98.00 o 
  -3   3   3     3701.05     3981.08     96.79 o 
  -2   3   3     6667.55     6703.65     95.38 o 
  -1   3   3     1231.68     1238.73     39.89 o 
   0   3   3       10.54        8.64      2.41 o 
   1   3   3     4887.61     5110.88    126.90 o 
   2   3   3     3368.66     3532.56     55.38 o 
   3   3   3     1295.78     1343.25     64.54 o 
   4   3   3      152.89      162.51     10.09 o 
   5   3   3      365.41      371.84     12.41 o 
   6   3   3       17.09       21.40      5.25 o 
   7   3   3      307.37      336.70     10.76 o 
   8   3   3     2718.14     2831.67     47.71 o 
   9   3   3     4327.71     4566.55    106.25 o 
  10   3   3      542.21      527.18     17.45 o 
  11   3   3     1403.00     1415.68     47.83 o 
  12   3   3     2195.09     2263.73     58.69 o 
  13   3   3      336.20      333.87      9.38 o 
  14   3   3      951.73     1084.04     44.52 o 
  15   3   3      401.57      419.13     33.55 o 
  16   3   3       81.67       95.31     16.44 o 
  17   3   3      350.67      376.77     22.33 o 
 -17   4   3       85.22      102.48     13.48 o 
 -16   4   3       45.46       41.91      6.40 o 
 -15   4   3       17.99       26.33      8.81 o 
 -14   4   3      185.63      214.49     16.60 o 
 -13   4   3      109.71      140.61     22.95 o 
 -12   4   3        8.47       22.74      6.33 o 
 -11   4   3       47.31       49.86      5.57 o 
 -10   4   3     1822.38     1943.51     73.34 o 
  -9   4   3     1033.72     1092.15     31.00 o 
  -8   4   3     5317.09     5542.75     95.14 o 
  -7   4   3      198.91      207.09     15.67 o 
  -6   4   3      767.58      765.96     36.45 o 
  -5   4   3      738.00      753.05     29.29 o 
  -4   4   3     1915.34     1892.41     37.41 o 
  -3   4   3       16.21       17.63      6.17 o 
  -2   4   3      785.90      784.65     27.27 o 
  -1   4   3       81.44      104.25     13.32 o 
   0   4   3      918.48      885.95     31.90 o 
   1   4   3        2.31       17.46      6.53 o 
   2   4   3     5927.94     6016.75    163.86 o 
   3   4   3      556.69      526.62     19.31 o 
   4   4   3     3464.99     3707.21    104.09 o 
   5   4   3      388.16      406.51     28.44 o 
   6   4   3     1401.81     1439.01     30.39 o 
   7   4   3        0.24        3.00      4.40 o 
   8   4   3     2501.67     2739.38     84.69 o 
   9   4   3      723.40      699.96     28.38 o 
  10   4   3     2170.44     2297.95     90.62 o 
  11   4   3      119.87       91.80     10.75 o 
  12   4   3      634.35      611.18     49.15 o 
  13   4   3        6.85       15.11      2.81 o 
  14   4   3        9.39       21.34      7.10 o 
  15   4   3       37.82       30.91      9.86 o 
 -14   5   3       98.35       67.46     13.02 o 
 -13   5   3      166.99      126.40     15.04 o 
 -12   5   3        9.75       12.18      5.68 o 
 -11   5   3     1238.46     1211.85     50.41 o 
 -10   5   3        3.37        8.90      4.31 o 
  -9   5   3     1297.62     1307.02     40.20 o 
  -8   5   3        1.19       -2.40      7.70 o 
  -7   5   3      951.67      999.47     34.89 o 
  -6   5   3      128.20      129.63     14.55 o 
  -5   5   3      597.10      591.06     25.78 o 
  -4   5   3      174.56      162.27     26.92 o 
  -3   5   3        4.71       -5.15      7.25 o 
  -2   5   3      235.75      188.77     28.12 o 
  -1   5   3     2860.46     2742.57     91.54 o 
   0   5   3       46.78       44.82     21.03 o 
   1   5   3      999.78     1103.98     49.94 o 
   2   5   3      384.67      357.32     22.28 o 
   3   5   3       34.80       30.41     12.15 o 
   4   5   3        1.04       15.33      3.63 o 
   5   5   3      101.62      101.95     14.18 o 
   6   5   3        6.76       12.05      4.73 o 
   7   5   3      274.86      256.16     11.11 o 
   8   5   3       79.09       66.92      9.94 o 
   9   5   3     1113.14     1124.86     40.44 o 
  10   5   3        3.29       12.85      4.80 o 
  11   5   3     1017.83     1111.75     40.01 o 
  12   5   3        3.89       14.09      4.94 o 
  13   5   3       19.70       18.63      4.07 o 
 -10   6   3      474.10      483.27     24.53 o 
  -9   6   3       75.90       68.93     15.38 o 
  -8   6   3     1450.59     1478.71     61.29 o 
  -7   6   3      694.21      726.36     39.05 o 
  -6   6   3      306.21      338.79     39.05 o 
  -5   6   3      256.40      244.32     46.36 o 
  -4   6   3      385.85      439.49     27.39 o 
  -3   6   3      121.90      107.04     15.97 o 
  -2   6   3      383.49      340.88     27.77 o 
  -1   6   3       48.72       57.05      9.04 o 
   0   6   3      317.38      288.41     28.96 o 
   1   6   3      137.31      132.03     20.78 o 
   2   6   3     1006.21     1004.74     52.00 o 
   3   6   3       29.53       23.61      8.52 o 
   4   6   3      154.18      133.85     26.65 o 
   5   6   3      535.51      522.16     34.26 o 
   6   6   3        3.37        8.04      4.84 o 
   7   6   3      724.53      752.68     33.40 o 
   8   6   3      782.00      915.63     36.93 o 
   9   6   3       28.18       26.44      6.09 o 
  -1   7   3      760.38      842.97     68.28 o 
   0   7   3       74.96       59.98     15.60 o 
 -20   0   4      311.26      339.32     26.02 o 
 -18   0   4     1062.66      999.00     62.06 o 
 -16   0   4        1.48       10.71      4.22 o 
 -14   0   4      355.19      457.72     54.03 o 
 -12   0   4     1823.53     1919.48    118.05 o 
 -10   0   4     4572.79     3973.97     71.39 o 
  -8   0   4     7771.00     7684.83     68.23 o 
  -6   0   4      847.76      748.33     15.55 o 
  -2   0   4      319.88      285.60      8.99 o 
   2   0   4      879.25      786.72      7.54 o 
   4   0   4       55.56       69.52      8.31 o 
   6   0   4     7799.25     7957.83    275.15 o 
   8   0   4    17144.66    17876.77    842.84 o 
  10   0   4       19.19        4.34      7.31 o 
  12   0   4     3459.33     3143.57     92.53 o 
  14   0   4       90.39      106.90     28.93 o 
  16   0   4     1120.60     1113.01     79.77 o 
  18   0   4      672.80      693.10     50.07 o 
 -20   1   4        0.72       14.70      5.97 o 
 -19   1   4       28.17       34.36      6.17 o 
 -18   1   4        5.85       14.34      4.04 o 
 -17   1   4       25.79       28.29      4.78 o 
 -16   1   4        3.70        7.75      4.34 o 
 -15   1   4       15.69       18.87      4.36 o 
 -14   1   4      228.24      251.43     15.14 o 
 -13   1   4     4915.72     4955.09    111.04 o 
 -12   1   4       84.86       85.95     10.84 o 
 -11   1   4    10357.23    11124.58    142.81 o 
 -10   1   4      932.13      980.76     30.29 o 
  -9   1   4     1069.92     1036.10     37.25 o 
  -8   1   4      421.79      547.85     16.39 o 
  -7   1   4      658.44      640.97     10.53 o 
  -6   1   4      130.22      139.01      4.65 o 
  -5   1   4     4529.19     4619.34     55.61 o 
  -4   1   4      189.49      173.93      3.79 o 
  -3   1   4    12755.97    12540.68    294.11 o 
  -2   1   4      488.41      479.68      3.80 o 
  -1   1   4    15641.45    15712.87    202.03 o 
   0   1   4     3038.01     3300.10     45.65 o 
   1   1   4    15434.20    15691.50    116.16 o 
   2   1   4     6657.24     6887.89     43.66 o 
   3   1   4     1069.24      962.82     11.32 o 
   4   1   4     3133.94     3340.86     31.85 o 
   5   1   4    11509.14    11905.21    139.07 o 
   6   1   4      703.58      742.16      5.59 o 
   7   1   4     1840.02     1794.36     17.42 o 
   8   1   4      374.59      387.19      8.02 o 
   9   1   4       51.18       67.84      5.46 o 
  10   1   4      138.10      123.83      6.14 o 
  11   1   4     1693.91     1644.73     25.57 o 
  12   1   4      172.93      154.81      5.70 o 
  13   1   4      858.19      832.85     42.51 o 
  14   1   4      325.71      305.67     13.46 o 
  15   1   4     2713.57     2899.65     66.47 o 
  16   1   4        0.03       -2.35      8.95 o 
  17   1   4      165.39      144.12     33.24 o 
  18   1   4        0.86       24.38      9.63 o 
 -19   2   4      378.54      393.87     49.16 o 
 -18   2   4      426.78      408.30     18.86 o 
 -17   2   4     1010.32      923.75     33.40 o 
 -16   2   4        4.80       13.05      5.15 o 
 -15   2   4       15.07       22.96      5.38 o 
 -14   2   4      619.48      642.87     24.29 o 
 -13   2   4        2.53        6.48      4.38 o 
 -12   2   4      915.45     1036.79     36.69 o 
 -11   2   4      406.80      436.07     34.52 o 
 -10   2   4     2071.25     2129.70     33.59 o 
  -9   2   4     2808.12     2976.74     62.57 o 
  -8   2   4     1800.30     1855.27     65.73 o 
  -7   2   4    17588.24    17603.65    588.48 o 
  -6   2   4     2415.35     2411.66     43.21 o 
  -5   2   4     3240.50     2976.60     46.31 o 
  -4   2   4     7412.68     7176.84     77.08 o 
  -3   2   4      379.52      419.48      8.12 o 
  -2   2   4     9899.24    10067.64     75.87 o 
  -1   2   4     5122.05     4866.62     63.05 o 
   0   2   4       17.14       20.10      1.41 o 
   1   2   4     3257.60     3398.26     28.39 o 
   2   2   4     1260.95     1400.12     12.27 o 
   3   2   4     3867.90     3917.20     32.98 o 
   4   2   4      134.03      139.34      4.08 o 
   5   2   4      388.93      400.34      8.62 o 
   6   2   4     6807.96     6885.53     69.76 o 
   7   2   4        7.43        5.65      1.47 o 
   8   2   4     6763.79     6851.26     73.83 o 
   9   2   4       14.20       16.18      1.89 o 
  10   2   4      606.05      591.33     17.10 o 
  11   2   4     2463.72     2534.02     41.86 o 
  12   2   4      386.78      384.07     15.24 o 
  13   2   4       49.48       52.51      9.30 o 
  14   2   4      256.67      269.62     25.77 o 
  15   2   4       15.09       23.27      8.56 o 
  16   2   4      367.22      343.64     21.47 o 
  17   2   4        0.90       11.11      6.35 o 
 -18   3   4      180.56      153.59     10.88 o 
 -17   3   4      193.12      215.25     13.68 o 
 -16   3   4      966.86     1020.18     36.72 o 
 -15   3   4       74.70       78.69      9.73 o 
 -14   3   4     2142.11     2162.86     83.50 o 
 -13   3   4      874.02      858.73     50.67 o 
 -12   3   4      136.64      156.07     13.49 o 
 -11   3   4     1571.09     1660.13     44.65 o 
 -10   3   4      500.63      491.35     21.51 o 
  -9   3   4      351.77      346.72     18.95 o 
  -8   3   4     2889.77     2964.19     87.36 o 
  -7   3   4      871.57      913.84     40.59 o 
  -6   3   4     2259.55     2328.59     89.82 o 
  -5   3   4      265.03      298.06     13.03 o 
  -4   3   4      451.12      409.72     22.41 o 
  -3   3   4       35.80       64.92      5.57 o 
  -2   3   4      225.75      268.45     10.23 o 
  -1   3   4     3662.58     3716.86     98.17 o 
   0   3   4     6007.31     6055.33    104.29 o 
   1   3   4     3091.40     3319.38     83.86 o 
   2   3   4     4686.72     4667.30    160.79 o 
   3   3   4     1396.49     1441.79     62.91 o 
   4   3   4      254.29      270.08     10.85 o 
   5   3   4     1334.86     1376.26     37.58 o 
   6   3   4      457.18      515.07     19.51 o 
   7   3   4       35.42       43.33      3.22 o 
   8   3   4     2478.41     2639.08    104.58 o 
   9   3   4      474.94      492.20     17.64 o 
  10   3   4      904.01      961.31     33.39 o 
  11   3   4       24.61       27.38      5.04 o 
  12   3   4     1558.93     1655.31     45.05 o 
  13   3   4      129.52      113.16      9.88 o 
  14   3   4     1947.13     1553.10    143.41 o 
  15   3   4      219.72      237.09     21.37 o 
  16   3   4       31.43       31.20      8.54 o 
 -17   4   4     2001.21     1996.64     64.58 o 
 -16   4   4       24.91       26.66      7.70 o 
 -15   4   4       85.27       86.23     11.33 o 
 -14   4   4       25.34       34.68      4.89 o 
 -13   4   4      189.68      186.80     15.47 o 
 -12   4   4       24.50       18.37      5.48 o 
 -11   4   4       26.37       28.38      8.31 o 
 -10   4   4      290.49      287.96     15.37 o 
  -9   4   4      184.74      192.46     15.73 o 
  -8   4   4      686.97      708.95     30.55 o 
  -7   4   4     5598.78     6055.56    178.98 o 
  -6   4   4      346.91      382.59     16.95 o 
  -5   4   4     6500.05     6855.94    217.70 o 
  -4   4   4      622.87      678.95     42.69 o 
  -3   4   4        3.26       10.47      5.75 o 
  -2   4   4        3.95        6.37      3.85 o 
  -1   4   4     2011.02     2080.26     48.32 o 
   0   4   4      113.81      128.81     21.65 o 
   1   4   4     1670.37     1734.75     44.85 o 
   2   4   4        1.38        6.86      3.11 o 
   3   4   4     1444.80     1421.39     75.68 o 
   4   4   4      367.03      416.21     35.51 o 
   5   4   4      154.91      162.40     13.23 o 
   6   4   4       52.92       54.78     11.58 o 
   7   4   4      107.53       96.21     10.55 o 
   8   4   4      208.54      218.13     20.98 o 
   9   4   4      131.33      175.73     12.57 o 
  10   4   4      302.74      275.12      8.51 o 
  11   4   4     1286.72     1336.87     51.87 o 
  12   4   4      104.24      116.95     13.66 o 
  13   4   4      135.97      131.51     13.90 o 
  14   4   4      146.11      132.80     20.41 o 
  15   4   4       57.52       50.34     10.22 o 
 -14   5   4      802.82      834.14     35.66 o 
 -13   5   4        5.00       17.81      4.72 o 
 -12   5   4      141.80      151.75     22.98 o 
 -11   5   4      110.13      125.63     16.59 o 
 -10   5   4      744.38      691.38     36.28 o 
  -9   5   4        8.33       14.37      6.58 o 
  -8   5   4     1039.71     1118.42     37.62 o 
  -7   5   4       13.95       12.76     11.38 o 
  -6   5   4      167.18      157.44     19.71 o 
  -5   5   4      267.69      255.30     28.00 o 
  -4   5   4     1062.69      988.74     34.76 o 
  -3   5   4     1029.59      904.23     42.40 o 
  -2   5   4        6.15       19.10      7.31 o 
  -1   5   4       34.80       28.48      7.03 o 
   0   5   4     3034.26     3114.64    178.64 o 
   1   5   4       26.16       50.87     21.66 o 
   2   5   4     3646.06     3852.21    114.17 o 
   3   5   4       13.53        3.04     13.68 o 
   4   5   4      574.90      603.32     40.42 o 
   5   5   4      283.50      264.25     21.61 o 
   6   5   4       55.97       72.90     10.24 o 
   7   5   4       33.42       45.43     13.14 o 
   8   5   4      122.01      126.16     13.62 o 
   9   5   4       31.58       28.13      5.03 o 
  10   5   4      274.78      282.20     16.78 o 
  11   5   4      130.29       87.31     14.85 o 
  12   5   4      879.72      942.29     32.07 o 
 -11   6   4        0.87        4.78      5.30 o 
 -10   6   4       83.62       61.74     12.65 o 
  -9   6   4      182.02      175.40     41.18 o 
  -8   6   4        0.05        9.57      9.93 o 
  -7   6   4     1638.57     1515.06    175.38 o 
  -6   6   4       79.90       67.86     14.43 o 
  -5   6   4      954.62      958.56     45.35 o 
  -4   6   4       21.82       13.99     10.64 o 
  -3   6   4      151.56      131.31     29.36 o 
  -2   6   4      241.05      233.20     30.69 o 
  -1   6   4      231.00      198.93     40.09 o 
   0   6   4      108.16      108.55     24.60 o 
   1   6   4      491.58      461.29     50.53 o 
   2   6   4        4.80       10.91      4.97 o 
   3   6   4      682.22      686.19     33.41 o 
   4   6   4      408.74      414.78     57.13 o 
   5   6   4      713.90      715.45     46.04 o 
   6   6   4      402.37      387.44     22.88 o 
   7   6   4       17.83       18.78      4.72 o 
   8   6   4       80.96       66.58     13.83 o 
   9   6   4      509.36      552.45     24.96 o 
 -19   0   5     1593.72     1529.47     90.79 o 
 -17   0   5     4881.41     4977.27    184.36 o 
 -15   0   5      322.67      260.49     45.33 o 
 -13   0   5     8838.24     9034.09    205.87 o 
 -11   0   5     2970.46     3019.38    199.78 o 
  -9   0   5      852.65      748.20     55.30 o 
  -7   0   5     2406.14     2170.58     25.97 o 
  -5   0   5      858.45      933.85     44.42 o 
   1   0   5     2091.18     2071.55     21.44 o 
   3   0   5      668.96      708.15      5.71 o 
   5   0   5     1011.48     1083.74     56.11 o 
   7   0   5     4327.20     4253.26    112.14 o 
   9   0   5    16265.87    16694.67     68.85 o 
  11   0   5      395.07      334.07     26.14 o 
  13   0   5     1542.13     1578.87     70.68 o 
  15   0   5      314.96      290.24     15.47 o 
  17   0   5      592.35      586.27     45.30 o 
 -20   1   5     1403.51     1628.14     55.25 o 
 -19   1   5      192.28      188.86     12.99 o 
 -18   1   5       20.66       20.91      5.72 o 
 -17   1   5      369.13      349.25     11.60 o 
 -16   1   5        6.65       11.64      2.93 o 
 -15   1   5      929.24      883.06     36.00 o 
 -14   1   5        2.64       13.90      3.15 o 
 -13   1   5      445.97      479.02     17.67 o 
 -12   1   5      228.68      169.55      8.15 o 
 -11   1   5       94.22      109.85      7.54 o 
 -10   1   5     5315.73     5667.51     96.99 o 
  -9   1   5      585.64      535.57     16.03 o 
  -8   1   5     7340.98     6942.94    100.99 o 
  -7   1   5     1281.71     1197.72     20.60 o 
  -6   1   5      189.77      197.27      3.57 o 
  -5   1   5      111.56      140.90      5.03 o 
  -4   1   5     7786.20     7712.35     50.88 o 
  -3   1   5      236.40      245.27      5.00 o 
  -2   1   5     4200.35     4224.84     47.60 o 
  -1   1   5      819.26      828.05     15.99 o 
   0   1   5    15145.43    15672.71    202.43 o 
   1   1   5     2375.43     2420.05     20.73 o 
   2   1   5     5858.57     5621.18     42.34 o 
   3   1   5     4366.71     4316.80     19.17 o 
   4   1   5       56.70       54.61      2.78 o 
   5   1   5      414.69      396.86      7.79 o 
   6   1   5     2207.82     2208.27     18.67 o 
   7   1   5      152.65      138.80      6.82 o 
   8   1   5     1482.12     1368.80     18.66 o 
   9   1   5      405.89      409.15     12.39 o 
  10   1   5      927.67      962.07     22.49 o 
  11   1   5      922.26      843.66     69.83 o 
  12   1   5     1969.99     1943.81     82.46 o 
  13   1   5     1158.32     1088.15     38.81 o 
  14   1   5      301.46      297.02     35.61 o 
  15   1   5       30.95       30.10     10.11 o 
  16   1   5      903.51      999.45     51.51 o 
  17   1   5       10.68       25.30      9.00 o 
  18   1   5     1125.35     1154.61     55.25 o 
 -20   2   5       77.21       72.57     27.92 o 
 -19   2   5      926.90      881.42     30.74 o 
 -18   2   5      180.41      147.67     19.84 o 
 -17   2   5     1279.92     1296.35     48.52 o 
 -16   2   5      607.60      623.31     19.38 o 
 -15   2   5       75.43       72.62      5.89 o 
 -14   2   5      612.70      611.69     45.62 o 
 -13   2   5       72.40       95.14      6.92 o 
 -12   2   5      121.29      127.52      9.37 o 
 -11   2   5      803.94      767.41     32.50 o 
 -10   2   5      992.69      994.96     23.55 o 
  -9   2   5     2816.94     2891.32    121.21 o 
  -8   2   5      204.66      205.15      8.97 o 
  -7   2   5     1941.10     1879.06     29.52 o 
  -6   2   5       59.94       84.54     16.97 o 
  -5   2   5      261.95      343.40      7.61 o 
  -4   2   5     5063.53     4951.48     64.03 o 
  -3   2   5      184.09      147.85      5.24 o 
  -2   2   5     2158.10     2131.11     24.76 o 
  -1   2   5     1494.44     1231.84     13.39 o 
   0   2   5     1466.52     1436.14      8.82 o 
   1   2   5     1084.01     1037.79     16.30 o 
   2   2   5      152.73      113.39      3.88 o 
   3   2   5       61.14       48.82      3.13 o 
   4   2   5     6846.47     7146.00    109.21 o 
   5   2   5       44.99       30.82      2.46 o 
   6   2   5     1422.07     1393.53     18.12 o 
   7   2   5     2294.66     2281.74     22.81 o 
   8   2   5      267.63      251.61      7.48 o 
   9   2   5     6438.81     6619.27     85.31 o 
  10   2   5      103.65      110.35      3.03 o 
  11   2   5      367.33      341.14     13.13 o 
  12   2   5      521.00      491.36     17.91 o 
  13   2   5      270.79      226.93     18.96 o 
  14   2   5      575.80      580.53     18.97 o 
  15   2   5      326.79      344.28     31.39 o 
  16   2   5       27.96       24.56      8.82 o 
  17   2   5        9.12        5.59      7.37 o 
 -18   3   5       35.97       21.89      6.18 o 
 -17   3   5      348.83      369.54     21.05 o 
 -16   3   5        4.99       12.07      5.71 o 
 -15   3   5     1322.37     1260.51     52.65 o 
 -14   3   5      282.91      283.13     13.01 o 
 -13   3   5     1422.29     1418.81     81.38 o 
 -12   3   5      402.27      389.29     19.53 o 
 -11   3   5       70.37       81.61      6.92 o 
 -10   3   5     3349.39     3393.01    138.94 o 
  -9   3   5     1199.04     1249.14     88.67 o 
  -8   3   5     1023.22      981.85     27.50 o 
  -7   3   5     1756.28     1806.08     81.80 o 
  -6   3   5        8.86       16.06      2.38 o 
  -5   3   5     1205.06     1214.18     25.23 o 
  -4   3   5      164.93      133.62     12.07 o 
  -3   3   5      513.54      472.06     12.19 o 
  -2   3   5     1122.91     1155.89     56.38 o 
  -1   3   5     4959.47     5073.77    226.26 o 
   0   3   5     1526.18     1605.35     66.51 o 
   1   3   5      589.39      606.06     15.73 o 
   2   3   5     1223.43     1182.61     32.02 o 
   3   3   5     8063.71     8694.15    301.16 o 
   4   3   5     1619.13     1593.28     43.31 o 
   5   3   5     4279.09     4565.97     58.87 o 
   6   3   5     1488.59     1572.98     63.98 o 
   7   3   5      225.91      246.81      6.86 o 
   8   3   5       12.35       18.77      2.90 o 
   9   3   5     1492.10     1495.45     38.87 o 
  10   3   5       84.75       80.29      9.10 o 
  11   3   5       12.26       21.40      3.62 o 
  12   3   5       32.17       39.39      5.77 o 
  13   3   5      423.03      481.13     17.89 o 
  14   3   5        1.77        4.87      5.86 o 
  15   3   5      855.22      925.38    113.26 o 
  16   3   5      892.87      868.59     55.24 o 
 -17   4   5      160.06      117.31     29.28 o 
 -16   4   5     1132.20     1139.29     43.41 o 
 -15   4   5      177.45      171.64     23.77 o 
 -14   4   5     1783.78     1917.61     60.64 o 
 -13   4   5       77.45       62.68      8.16 o 
 -12   4   5       62.49       76.54      9.65 o 
 -11   4   5        9.62       12.96      3.26 o 
 -10   4   5      988.96      945.35     54.51 o 
  -9   4   5       20.02       29.21      4.31 o 
  -8   4   5      242.62      244.49     19.85 o 
  -7   4   5        1.81        0.10      6.93 o 
  -6   4   5     2639.28     2613.01     89.60 o 
  -5   4   5       37.58       38.29      9.05 o 
  -4   4   5     8896.10     9181.29    303.65 o 
  -3   4   5      539.47      555.72     43.41 o 
  -2   4   5      106.69      142.07     17.43 o 
  -1   4   5      659.80      621.16     24.40 o 
   0   4   5     2503.61     2359.30     81.68 o 
   1   4   5       95.54      111.15     10.19 o 
   2   4   5      311.31      346.66     15.08 o 
   3   4   5      104.91      114.49     11.82 o 
   4   4   5     2715.99     2855.46     71.84 o 
   5   4   5      449.83      447.61     20.70 o 
   6   4   5     3265.17     3455.37     77.80 o 
   7   4   5      485.92      481.18     20.87 o 
   8   4   5      359.56      408.33     17.84 o 
   9   4   5       81.32       71.94      7.81 o 
  10   4   5     1755.49     1867.02     46.32 o 
  11   4   5       92.16       94.91     10.39 o 
  12   4   5     1549.82     1555.57     83.20 o 
  13   4   5      162.60      169.35     44.98 o 
  14   4   5       14.50       21.85      5.78 o 
 -14   5   5      333.63      305.67     17.85 o 
 -13   5   5      580.50      584.11     23.14 o 
 -12   5   5      176.23      160.21     15.47 o 
 -11   5   5      954.01      966.31     38.37 o 
 -10   5   5        1.11        7.33      8.87 o 
  -9   5   5      266.40      274.31     17.89 o 
  -8   5   5      107.63      135.93     17.74 o 
  -7   5   5     2724.60     2778.69     85.50 o 
  -6   5   5      117.35      110.56     13.82 o 
  -5   5   5       35.87       54.19      8.41 o 
  -4   5   5       59.53       65.03     12.69 o 
  -3   5   5      133.82      126.81     16.88 o 
  -2   5   5       55.56       72.73     24.47 o 
  -1   5   5      628.82      605.37     56.45 o 
   0   5   5      516.81      537.46     28.80 o 
   1   5   5      395.42      368.24     50.05 o 
   2   5   5       23.93       29.21      8.01 o 
   3   5   5     3751.55     3812.22    321.16 o 
   4   5   5       84.43       85.14     11.23 o 
   5   5   5     2534.13     2719.36     83.37 o 
   6   5   5        3.29        4.85      5.41 o 
   7   5   5       50.22       41.40      6.51 o 
   8   5   5       88.98       86.03     11.79 o 
   9   5   5      287.16      280.33     17.16 o 
  10   5   5      403.75      408.89     20.61 o 
  11   5   5       81.88       88.41     13.36 o 
  12   5   5       50.64       56.82      7.47 o 
 -10   6   5        9.21       12.07      3.13 o 
  -9   6   5      564.67      512.99     27.66 o 
  -8   6   5        3.64        7.53      4.32 o 
  -7   6   5       20.55       24.86      6.11 o 
  -6   6   5      425.59      421.87     26.20 o 
  -5   6   5      167.21      164.65     37.72 o 
  -4   6   5     1179.70     1286.15     59.79 o 
  -3   6   5        7.05       29.62     15.66 o 
  -2   6   5      266.84      293.91     66.77 o 
  -1   6   5      468.28      477.11     29.46 o 
   0   6   5        4.26       21.37      8.70 o 
   1   6   5      123.56      113.24     27.65 o 
   2   6   5      588.35      629.64     31.61 o 
   3   6   5      118.51      128.44     17.53 o 
   4   6   5      122.89      106.76     26.18 o 
   5   6   5       50.10       53.61     11.66 o 
   6   6   5      168.68      151.63     30.45 o 
   7   6   5      174.58      148.24     17.23 o 
   8   6   5       10.95       12.41      3.33 o 
 -20   0   6      422.79      369.22     17.04 o 
 -18   0   6     2176.70     2141.30    104.60 o 
 -16   0   6     3187.50     3493.68    153.60 o 
 -14   0   6      130.21      164.58     14.38 o 
 -12   0   6     3199.05     3307.56     84.37 o 
 -10   0   6      764.59      744.67     63.41 o 
  -8   0   6      745.56      644.08     27.32 o 
  -6   0   6    13159.53    13807.95    256.77 o 
  -4   0   6     6632.40     6549.00    355.20 o 
  -2   0   6     7507.24     8117.44    258.43 o 
   2   0   6    18936.87    19229.27    422.33 o 
   4   0   6      222.38      252.01      6.26 o 
   6   0   6      283.02      288.00     18.32 o 
   8   0   6      131.44      141.00     11.19 o 
  10   0   6     4268.05     4359.25    140.87 o 
  12   0   6     2314.36     2453.43    111.78 o 
  14   0   6      613.93      573.72     36.18 o 
  16   0   6      343.91      321.25     36.97 o 
 -20   1   6       54.61       48.40      6.82 o 
 -19   1   6     1894.48     1920.78     86.82 o 
 -18   1   6        3.42       15.35      5.81 o 
 -17   1   6      249.10      284.23     10.64 o 
 -16   1   6       37.66       33.15      4.69 o 
 -15   1   6     1293.64     1339.32     64.10 o 
 -14   1   6      210.57      216.82     11.05 o 
 -13   1   6     1878.42     1891.12     57.71 o 
 -12   1   6      500.71      474.62     14.45 o 
 -11   1   6     1431.59     1491.80     23.61 o 
 -10   1   6      603.83      638.35     14.32 o 
  -9   1   6    13174.49    14355.64    219.94 o 
  -8   1   6        3.00        6.61      1.97 o 
  -7   1   6     3019.28     2705.12     51.81 o 
  -6   1   6     4246.53     4290.22     39.57 o 
  -5   1   6      239.42      232.55      6.47 o 
  -4   1   6     2570.16     2516.91     26.14 o 
  -3   1   6     1570.22     1468.64     15.36 o 
  -2   1   6      691.92      767.71      8.81 o 
  -1   1   6     6259.12     6385.04    115.79 o 
   0   1   6     9242.29     9563.40     76.06 o 
   1   1   6      317.87      257.02      4.62 o 
   2   1   6      331.81      361.58      7.28 o 
   3   1   6      889.19      734.38      6.89 o 
   4   1   6      673.09      670.08      8.05 o 
   5   1   6     1656.93     1747.37     13.29 o 
   6   1   6     1148.08     1118.90     13.16 o 
   7   1   6     7525.48     7689.70     65.08 o 
   8   1   6        3.24        2.12      2.52 o 
   9   1   6     4386.05     4471.92    101.89 o 
  10   1   6      298.60      234.74     45.29 o 
  11   1   6      511.37      551.73     26.05 o 
  12   1   6      226.90      199.41     15.60 o 
  13   1   6      433.46      409.07     25.68 o 
  14   1   6       95.14      111.09     23.18 o 
  15   1   6      151.21      165.88     16.21 o 
  16   1   6      108.39       99.18     21.16 o 
  17   1   6      328.80      375.12     29.62 o 
 -20   2   6       20.87       15.63      6.10 o 
 -19   2   6        6.07        6.01      4.03 o 
 -18   2   6      515.77      473.12     21.61 o 
 -17   2   6        3.26        5.42      5.19 o 
 -16   2   6     1298.87     1289.53     48.34 o 
 -15   2   6      240.41      256.93     18.69 o 
 -14   2   6      324.41      309.30     18.52 o 
 -13   2   6     2952.43     2980.14     82.08 o 
 -12   2   6     1439.81     1458.78     35.47 o 
 -11   2   6     1962.35     2152.99     66.22 o 
 -10   2   6     1184.45     1280.17     47.23 o 
  -9   2   6      103.75      136.72     12.54 o 
  -8   2   6     2202.91     2215.97     92.44 o 
  -7   2   6     1546.29     1550.64     43.36 o 
  -6   2   6      832.29      729.40     21.01 o 
  -5   2   6     4121.23     4143.12     83.45 o 
  -4   2   6      562.31      506.07     23.03 o 
  -3   2   6      941.48      871.76     12.80 o 
  -2   2   6     1241.95     1145.20     12.03 o 
  -1   2   6      378.92      387.14      7.18 o 
   0   2   6    13186.02    12813.67    156.30 o 
   1   2   6      572.60      549.10     11.46 o 
   2   2   6    11823.25    12829.33    145.66 o 
   3   2   6     1394.75     1364.82     13.84 o 
   4   2   6       68.21       72.62      5.95 o 
   5   2   6      708.44      733.90     14.62 o 
   6   2   6     1623.32     1716.41     22.20 o 
   7   2   6      254.37      225.98      6.12 o 
   8   2   6       83.62       82.91      3.85 o 
   9   2   6     1026.29     1009.25     16.65 o 
  10   2   6      284.73      270.18      8.36 o 
  11   2   6      533.59      517.32     19.20 o 
  12   2   6      879.81      838.42     26.58 o 
  13   2   6     1209.31     1193.97     47.15 o 
  14   2   6       20.02       16.57      4.85 o 
  15   2   6      565.97      547.84     35.76 o 
  16   2   6      593.79      625.63     34.81 o 
  17   2   6       14.14       18.45     13.19 o 
 -18   3   6        0.78        9.01      3.75 o 
 -17   3   6      172.80      166.38     22.80 o 
 -16   3   6      307.55      288.30     19.39 o 
 -15   3   6       12.32       18.27      3.29 o 
 -14   3   6      368.99      359.21     25.68 o 
 -13   3   6      584.95      580.95     32.13 o 
 -12   3   6      226.40      274.92     18.20 o 
 -11   3   6       24.03       25.34      4.53 o 
 -10   3   6     2316.70     2283.82     88.96 o 
  -9   3   6     1191.26     1157.72     53.70 o 
  -8   3   6      478.95      506.69     16.81 o 
  -7   3   6     3124.38     3129.55     55.92 o 
  -6   3   6     8597.20     8208.76    256.74 o 
  -5   3   6      832.24      890.99     25.48 o 
  -4   3   6     6481.33     6395.46    117.01 o 
  -3   3   6      456.09      467.61     20.54 o 
  -2   3   6      173.05      151.44      6.89 o 
  -1   3   6       51.99       44.83      4.86 o 
   0   3   6       55.55       40.54      4.69 o 
   1   3   6      134.45       93.26      5.96 o 
   2   3   6       98.09      123.10      7.62 o 
   3   3   6     1693.61     1660.46     33.75 o 
   4   3   6     2230.90     2236.06     83.45 o 
   5   3   6      211.43      224.98      6.63 o 
   6   3   6     4507.97     4743.87    106.18 o 
   7   3   6       52.64       39.64      3.75 o 
   8   3   6      493.98      555.07     35.07 o 
   9   3   6      912.37      951.11     51.72 o 
  10   3   6       22.03       16.35      2.62 o 
  11   3   6      288.69      293.47     12.44 o 
  12   3   6       57.69       63.73      7.62 o 
  13   3   6        6.46        9.32      4.29 o 
  14   3   6      349.11      340.64     28.56 o 
  15   3   6        0.68        2.15      4.94 o 
  16   3   6      614.04      627.81     35.53 o 
 -17   4   6      117.72      101.53     16.80 o 
 -16   4   6      415.57      378.11     35.75 o 
 -15   4   6      494.45      478.50     22.42 o 
 -14   4   6      143.42      178.07     23.27 o 
 -13   4   6     4689.46     5252.37     49.62 o 
 -12   4   6       49.99       36.15      6.50 o 
 -11   4   6      889.11      830.98     28.31 o 
 -10   4   6      317.53      287.73     17.20 o 
  -9   4   6       11.39       11.61      4.52 o 
  -8   4   6      216.76      236.46     18.91 o 
  -7   4   6      265.15      300.64     18.92 o 
  -6   4   6      396.94      407.35     23.91 o 
  -5   4   6      985.51      967.38     30.54 o 
  -4   4   6      355.69      372.84     30.96 o 
  -3   4   6     6316.98     6698.94    541.60 o 
  -2   4   6        3.69        1.36      4.08 o 
  -1   4   6      491.48      465.35     23.21 o 
   0   4   6     1465.34     1416.51     54.68 o 
   1   4   6     1254.01     1174.57     52.13 o 
   2   4   6       44.29       50.52      5.62 o 
   3   4   6      890.37      932.80     26.53 o 
   4   4   6      261.02      280.28     12.21 o 
   5   4   6      276.78      278.75     17.03 o 
   6   4   6        2.27        5.20      5.89 o 
   7   4   6     1419.89     1434.69     33.30 o 
   8   4   6      136.65      133.42      9.11 o 
   9   4   6     2236.30     2298.55     62.69 o 
  10   4   6       41.23       46.79     10.28 o 
  11   4   6      632.01      619.28     21.36 o 
  12   4   6      450.04      424.53     21.19 o 
  13   4   6     1841.56     1678.85     56.47 o 
  14   4   6      131.48      113.87     19.89 o 
 -14   5   6      110.16       84.51     15.59 o 
 -13   5   6        8.34       18.10      4.10 o 
 -12   5   6      311.15      332.41     16.91 o 
 -11   5   6       93.05      101.43     15.21 o 
 -10   5   6     1580.02     1592.73     64.16 o 
  -9   5   6       23.33       22.43      4.66 o 
  -8   5   6        8.01       12.89      4.08 o 
  -7   5   6        1.99       16.09      5.62 o 
  -6   5   6     5883.52     6395.57    263.25 o 
  -5   5   6      220.14      218.78     27.28 o 
  -4   5   6     1881.85     1604.09    264.30 o 
  -3   5   6        3.91       12.23      5.31 o 
  -2   5   6      175.06      192.26     22.23 o 
  -1   5   6      408.20      447.10     29.62 o 
   0   5   6      661.13      725.20     85.21 o 
   1   5   6       56.30       71.46      9.48 o 
   2   5   6        3.67       20.80      5.63 o 
   3   5   6      200.23      216.24     25.08 o 
   4   5   6     1008.58     1074.45     37.83 o 
   5   5   6      112.23      120.33     13.61 o 
   6   5   6     2489.61     2752.02     60.98 o 
   7   5   6        1.10       12.52      6.49 o 
   8   5   6      158.40      160.21     13.02 o 
   9   5   6        0.42        5.71      4.90 o 
  10   5   6       37.35       38.28      5.35 o 
  11   5   6      224.20      221.07     43.48 o 
 -10   6   6      120.06      115.42     12.43 o 
  -9   6   6        2.01       10.18      4.64 o 
  -8   6   6      781.36      841.00     36.22 o 
  -7   6   6        3.07        1.51     10.24 o 
  -6   6   6        2.29        9.16      8.19 o 
  -5   6   6      200.62      195.13     20.88 o 
  -4   6   6      318.36      238.12     29.23 o 
  -3   6   6     1772.90     1721.56     79.56 o 
  -2   6   6       27.03       43.95     15.34 o 
  -1   6   6      394.26      390.98     40.95 o 
   0   6   6      398.21      397.69     71.03 o 
   1   6   6      151.32      121.60     29.85 o 
   2   6   6      242.43      176.24     35.00 o 
   3   6   6      246.93      229.61     50.13 o 
   4   6   6       89.27       65.32     16.53 o 
   5   6   6       46.79       41.30     14.33 o 
   6   6   6        4.26        6.76      5.17 o 
   7   6   6      128.57      117.86     23.58 o 
 -19   0   7       10.86       15.04      6.63 o 
 -17   0   7      427.17      380.77     55.85 o 
 -15   0   7     1436.36     1465.04     48.80 o 
 -13   0   7     1574.06     1581.01    125.33 o 
 -11   0   7     2197.72     2229.16    106.59 o 
  -9   0   7     4406.83     4381.46    161.71 o 
  -7   0   7     1856.55     1899.75     18.53 o 
  -5   0   7     6476.95     5968.58     76.98 o 
  -3   0   7     1652.97     1509.05     36.64 o 
  -1   0   7     4585.99     5008.89     51.44 o 
   1   0   7     4971.22     4841.83     69.35 o 
   3   0   7    11217.08    11382.43    104.47 o 
   5   0   7      127.49      111.07      7.98 o 
   7   0   7      191.14      212.18     13.77 o 
   9   0   7      387.02      364.57     21.58 o 
  11   0   7     2150.53     2361.01     72.24 o 
  13   0   7     1200.13     1182.85     65.15 o 
  15   0   7       15.03       10.95     11.26 o 
  17   0   7     1087.84     1172.58     78.71 o 
 -20   1   7       74.57       62.30      9.96 o 
 -19   1   7      414.41      387.04     16.54 o 
 -18   1   7     1234.49     1252.58     52.15 o 
 -17   1   7       10.01       13.92      3.90 o 
 -16   1   7     2626.25     2757.50    106.89 o 
 -15   1   7     1881.54     1914.32     78.92 o 
 -14   1   7     1469.58     1384.04     31.17 o 
 -13   1   7      303.08      292.04     16.68 o 
 -12   1   7      134.16      132.33      8.13 o 
 -11   1   7     1080.64     1221.49     27.35 o 
 -10   1   7      603.41      608.25     17.26 o 
  -9   1   7       97.32       78.08     10.63 o 
  -8   1   7     3570.58     3610.57     58.52 o 
  -7   1   7      283.10      300.58      7.66 o 
  -6   1   7     6275.21     5922.68     54.98 o 
  -5   1   7     1353.41     1390.40     11.90 o 
  -4   1   7     2747.22     2619.30     35.73 o 
  -3   1   7     5712.78     6027.66     62.60 o 
  -2   1   7      419.47      432.36      5.73 o 
  -1   1   7      193.82      217.57      6.65 o 
   0   1   7       26.90       35.15      1.89 o 
   1   1   7      246.54      260.03      4.40 o 
   2   1   7     4574.35     4612.23     23.38 o 
   3   1   7      230.68      220.69      4.52 o 
   4   1   7    10129.23    10220.06     78.50 o 
   5   1   7      798.20      786.54     14.29 o 
   6   1   7     2060.33     2048.40     19.89 o 
   7   1   7      462.86      468.21     12.08 o 
   8   1   7     3502.80     3582.66    115.32 o 
   9   1   7      365.84      357.62     15.02 o 
  10   1   7     5275.42     5322.99    110.72 o 
  11   1   7       58.06       64.60      7.20 o 
  12   1   7     1314.05     1322.60     42.16 o 
  13   1   7       36.49       39.89     10.08 o 
  14   1   7      178.86      167.69     31.89 o 
  15   1   7        4.65        7.96     12.55 o 
  16   1   7      291.69      274.68     31.91 o 
  17   1   7       37.59       32.46      8.17 o 
 -20   2   7      428.55      401.25     15.55 o 
 -19   2   7       10.01        5.10      3.87 o 
 -18   2   7        6.91       15.13      5.70 o 
 -17   2   7       41.16       45.86      7.67 o 
 -16   2   7       13.00       26.98     10.63 o 
 -15   2   7     1687.50     1757.90     58.94 o 
 -14   2   7       16.70       17.44      4.13 o 
 -13   2   7      963.47     1038.69     20.73 o 
 -12   2   7     3760.66     3947.98     75.20 o 
 -11   2   7       83.79      104.93      9.61 o 
 -10   2   7     1851.05     1894.27     54.75 o 
  -9   2   7      875.37      823.43     35.04 o 
  -8   2   7      113.33       97.57     17.41 o 
  -7   2   7     6825.38     7139.28    123.21 o 
  -6   2   7       26.71       32.92      4.52 o 
  -5   2   7     1173.10     1014.03     37.53 o 
  -4   2   7       18.76       34.17      8.68 o 
  -3   2   7      498.30      441.89      8.66 o 
  -2   2   7     4607.92     4445.95     41.59 o 
  -1   2   7      138.68      132.34      4.29 o 
   0   2   7     6635.42     6738.85     46.26 o 
   1   2   7     6922.62     7072.54     55.35 o 
   2   2   7      112.23      111.99      3.86 o 
   3   2   7     7703.24     7767.74     77.71 o 
   4   2   7      976.53      971.29     13.05 o 
   5   2   7     1855.76     1796.72     26.88 o 
   6   2   7     1556.06     1575.27     18.60 o 
   7   2   7       44.15       33.85      2.63 o 
   8   2   7     1767.74     1764.24     24.19 o 
   9   2   7       12.30       13.54      2.29 o 
  10   2   7       34.83       42.88      6.23 o 
  11   2   7      385.33      370.70     17.61 o 
  12   2   7        1.47        4.08      9.48 o 
  13   2   7     2951.95     3049.77     97.29 o 
  14   2   7      203.61      175.51     33.83 o 
  15   2   7      147.91      127.07     12.75 o 
  16   2   7      681.10      687.02     35.43 o 
 -18   3   7      350.37      353.23     12.58 o 
 -17   3   7       25.59       21.18      4.43 o 
 -16   3   7      863.22      878.55     29.95 o 
 -15   3   7     1572.17     1531.27     65.03 o 
 -14   3   7       43.17       52.57     10.40 o 
 -13   3   7      648.69      660.42     20.07 o 
 -12   3   7       41.32       47.43      5.88 o 
 -11   3   7      219.52      234.71     15.53 o 
 -10   3   7       52.22       58.82      6.30 o 
  -9   3   7     3087.97     3139.97    127.50 o 
  -8   3   7      112.16      114.52     13.75 o 
  -7   3   7      163.63      150.30      6.99 o 
  -6   3   7      268.21      234.41     16.06 o 
  -5   3   7     2743.40     2610.55     43.74 o 
  -4   3   7       37.00       39.22      3.88 o 
  -3   3   7     4176.47     3944.53    121.12 o 
  -2   3   7      302.18      288.26     15.29 o 
  -1   3   7     5626.42     5761.15    169.26 o 
   0   3   7        6.31        5.86      9.48 o 
   1   3   7     1521.30     1530.75     37.62 o 
   2   3   7      635.83      624.25     50.63 o 
   3   3   7        8.61        9.80      2.25 o 
   4   3   7     1775.84     1777.14     38.46 o 
   5   3   7     1380.82     1316.92     50.68 o 
   6   3   7       60.75       63.28      6.35 o 
   7   3   7     3929.78     4100.73    142.98 o 
   8   3   7      975.12      959.61     17.00 o 
   9   3   7      386.95      398.93     16.98 o 
  10   3   7     1294.79     1349.25     45.99 o 
  11   3   7       72.02       61.83      7.28 o 
  12   3   7       63.15       75.37     14.60 o 
  13   3   7      101.77      112.79     20.21 o 
  14   3   7       11.60        5.22      6.06 o 
  15   3   7       35.90       29.23      7.49 o 
 -17   4   7      144.53      105.85     20.53 o 
 -16   4   7        0.32       11.18      4.20 o 
 -15   4   7      233.90      243.98     23.23 o 
 -14   4   7      289.77      284.18     17.79 o 
 -13   4   7      372.94      411.79     20.32 o 
 -12   4   7     3837.00     3911.64    118.85 o 
 -11   4   7       15.67       17.13      3.47 o 
 -10   4   7      938.22      912.77     32.99 o 
  -9   4   7      647.38      582.04     24.74 o 
  -8   4   7      226.25      227.95     20.80 o 
  -7   4   7       38.11       51.40      6.47 o 
  -6   4   7      469.57      438.75     18.32 o 
  -5   4   7       66.99       61.38     13.90 o 
  -4   4   7       30.99       31.42      5.92 o 
  -3   4   7      531.13      483.45     32.83 o 
  -1   4   7      287.42      292.24     27.71 o 
   0   4   7     2523.01     2349.10    140.89 o 
   1   4   7      155.86      132.85     25.77 o 
   2   4   7      664.12      572.47     34.82 o 
   3   4   7       11.03        9.65      5.21 o 
   4   4   7     1777.61     1837.26     38.02 o 
   5   4   7      122.00      114.52     11.11 o 
   6   4   7       89.08       98.27     11.41 o 
   7   4   7        0.24        9.31      3.35 o 
   8   4   7      625.17      652.91     19.39 o 
   9   4   7       67.86       69.78     10.71 o 
  10   4   7      707.80      684.76     27.81 o 
  11   4   7       36.35       22.54      4.46 o 
  12   4   7      125.16      110.50     30.90 o 
  13   4   7       26.83       14.40      9.35 o 
 -14   5   7        1.99       13.16      3.72 o 
 -13   5   7      157.55      136.41     21.81 o 
 -12   5   7       32.43       33.44      5.50 o 
 -11   5   7       99.17      108.53     19.27 o 
 -10   5   7      255.87      265.31     17.82 o 
  -9   5   7     1311.57     1369.39     49.64 o 
  -8   5   7       92.11       78.77     10.07 o 
  -7   5   7      255.23      273.66     26.10 o 
  -6   5   7       74.92       68.31      8.99 o 
  -5   5   7     2086.79     1893.26     70.89 o 
  -4   5   7        0.19        4.12     13.40 o 
  -3   5   7     2160.01     2128.05     81.26 o 
  -2   5   7       85.93       89.38     25.75 o 
  -1   5   7      703.46      685.36     33.80 o 
   0   5   7       58.42       48.11     29.17 o 
   1   5   7      874.24      903.98     36.13 o 
   2   5   7       39.54       38.21     15.03 o 
   3   5   7        9.94        0.88      7.00 o 
   4   5   7       94.79      113.44     14.76 o 
   5   5   7      929.94      977.48     19.82 o 
   6   5   7       14.51       11.78      2.99 o 
   7   5   7     2079.53     2146.99     88.52 o 
   8   5   7        0.10        4.08      6.60 o 
   9   5   7      264.33      273.33     25.38 o 
  10   5   7       29.07       18.67      4.34 o 
  11   5   7       17.06       21.45      4.81 o 
 -10   6   7      549.03      511.41     27.75 o 
  -9   6   7       80.47       93.48     13.40 o 
  -8   6   7       12.31       13.25      5.54 o 
  -7   6   7      317.38      277.42     25.97 o 
  -6   6   7        1.01       14.90      5.02 o 
  -5   6   7       34.04       41.75     15.95 o 
  -4   6   7       18.89        3.49     15.34 o 
  -3   6   7       10.93       12.54      9.47 o 
  -2   6   7      736.60      722.39     35.32 o 
  -1   6   7        3.09       14.54      9.21 o 
   0   6   7      871.72      903.81     55.79 o 
   1   6   7      206.41      228.90     29.25 o 
   2   6   7        2.36        7.38      4.13 o 
   3   6   7      670.24      611.42     99.50 o 
   4   6   7      996.07     1082.89    140.98 o 
   5   6   7      144.33      160.46     28.85 o 
   6   6   7      675.72      679.96     31.92 o 
   7   6   7        5.01       10.52      8.95 o 
 -20   0   8        2.03        6.91      5.45 o 
 -18   0   8      218.88      214.50     33.13 o 
 -16   0   8      553.03      606.35     25.68 o 
 -14   0   8     4695.13     4726.01    264.12 o 
 -12   0   8     5960.76     6026.32    297.50 o 
 -10   0   8      566.68      538.52     20.94 o 
  -8   0   8    10102.25     9897.97    115.35 o 
  -6   0   8    15312.71    14987.49    392.40 o 
  -4   0   8     2939.74     2764.98     33.38 o 
  -2   0   8     7652.71     8178.21    230.82 o 
   0   0   8      489.36      607.44      8.37 o 
   2   0   8     7800.25     7895.22     84.21 o 
   4   0   8     4433.95     4292.92     96.42 o 
   6   0   8      547.11      441.42     24.61 o 
   8   0   8      888.18      843.66     42.99 o 
  10   0   8        5.28       15.09      7.49 o 
  12   0   8     2560.34     2730.81    140.89 o 
  14   0   8     3883.75     4159.71    282.98 o 
  16   0   8      187.98      150.80     51.59 o 
 -20   1   8      112.91       97.97      8.12 o 
 -19   1   8      320.56      341.02     16.78 o 
 -18   1   8      371.97      361.59     19.13 o 
 -17   1   8      541.98      524.81     23.25 o 
 -16   1   8      567.61      528.26     18.69 o 
 -15   1   8     1867.57     1863.82     42.62 o 
 -14   1   8      616.07      627.23     39.71 o 
 -13   1   8       99.62      104.37      5.67 o 
 -12   1   8      467.26      458.72     12.79 o 
 -11   1   8      473.09      513.85     17.45 o 
 -10   1   8     1711.57     1789.61     24.67 o 
  -9   1   8        4.08       17.70      2.67 o 
  -8   1   8     2184.16     2421.84     99.45 o 
  -7   1   8     2117.60     2038.15     28.11 o 
  -6   1   8     1162.34     1223.51     33.67 o 
  -5   1   8    14215.87    14193.47    252.38 o 
  -4   1   8       30.89       25.46      2.87 o 
  -3   1   8     5013.33     4774.07     84.82 o 
  -2   1   8     5432.62     5412.76     83.26 o 
  -1   1   8     1701.75     1799.89     32.76 o 
   0   1   8      145.39      182.38      6.97 o 
   1   1   8     7179.69     7412.55     49.88 o 
   2   1   8      173.07      180.77      3.75 o 
   3   1   8     1011.98     1038.49      7.47 o 
   4   1   8     1379.93     1403.21     13.07 o 
   5   1   8     1850.17     1910.67     18.42 o 
   6   1   8      828.31      811.39      8.81 o 
   7   1   8     3927.63     3937.54     50.00 o 
   8   1   8     1185.76     1177.60     39.42 o 
   9   1   8      600.68      589.63     49.76 o 
  10   1   8      390.00      403.70     21.37 o 
  11   1   8     1136.75     1142.67     37.60 o 
  12   1   8        0.91       13.68      8.33 o 
  13   1   8     1035.92     1075.58     28.71 o 
  14   1   8      148.96      105.50     10.76 o 
  15   1   8      153.40      154.94     39.52 o 
  16   1   8       29.70       29.71      9.85 o 
 -20   2   8      118.69       66.89     16.80 o 
 -19   2   8      344.99      330.49     19.63 o 
 -18   2   8       99.80       99.15     13.16 o 
 -17   2   8       19.98       21.25      4.30 o 
 -16   2   8        8.77       16.03      5.45 o 
 -15   2   8      589.32      600.30     31.18 o 
 -14   2   8     1504.88     1513.66     36.33 o 
 -13   2   8      429.19      426.69     17.38 o 
 -12   2   8     5026.57     5074.71    118.70 o 
 -11   2   8     2785.03     2893.04     48.93 o 
 -10   2   8      477.05      484.62     24.58 o 
  -9   2   8      224.52      212.71      7.55 o 
  -8   2   8     2567.61     2405.71     79.39 o 
  -7   2   8       25.21       24.68      3.58 o 
  -6   2   8     5045.45     4802.23     68.79 o 
  -5   2   8     1289.35     1336.15     33.40 o 
  -4   2   8       61.49       45.95      3.94 o 
  -3   2   8      631.78      669.69     18.27 o 
  -2   2   8       54.17       35.59      4.25 o 
  -1   2   8      467.46      480.78     20.62 o 
   0   2   8     2672.60     2789.42     36.53 o 
   1   2   8     4160.89     4035.70     51.95 o 
   2   2   8       63.98       49.05      3.18 o 
   3   2   8     1336.08     1285.93     17.55 o 
   4   2   8     1900.70     1838.56     23.18 o 
   5   2   8     1041.76     1004.15     18.42 o 
   6   2   8      542.72      511.74     10.00 o 
   7   2   8      559.71      556.35     11.52 o 
   8   2   8       51.15       43.86      3.76 o 
   9   2   8      142.80      116.94      5.91 o 
  10   2   8      513.84      478.08     24.97 o 
  11   2   8      295.02      281.61     20.73 o 
  12   2   8      126.81      131.06     21.88 o 
  13   2   8     1039.58     1035.23     52.43 o 
  14   2   8     1175.68     1211.90     73.37 o 
  15   2   8      101.87      100.38     17.19 o 
  16   2   8      142.42      134.84     24.36 o 
 -18   3   8      710.91      684.67     30.85 o 
 -17   3   8      468.31      457.84     29.26 o 
 -16   3   8      310.35      329.72     20.90 o 
 -15   3   8      766.75      826.69     24.46 o 
 -14   3   8      233.18      208.33     15.64 o 
 -13   3   8       14.57       15.92      4.30 o 
 -12   3   8      791.25      817.67     26.23 o 
 -11   3   8       75.02       71.22      5.85 o 
 -10   3   8     3042.81     3174.64     55.01 o 
  -9   3   8     1608.49     1695.37     40.64 o 
  -8   3   8      849.05      857.50     25.73 o 
  -7   3   8       37.15       38.60      6.08 o 
  -6   3   8     1037.30      992.25     40.97 o 
  -5   3   8     6584.19     6573.34    180.69 o 
  -4   3   8      145.39      155.22      7.22 o 
  -3   3   8     2770.70     2686.95     74.76 o 
  -2   3   8     3480.96     3289.91    184.14 o 
  -1   3   8     2205.22     2373.22     68.38 o 
   0   3   8     2188.74     2240.55     33.73 o 
   1   3   8     1019.03      999.00     25.37 o 
   2   3   8       25.11       31.09      3.83 o 
   3   3   8        9.08       17.65      2.33 o 
   4   3   8       74.41       73.04      8.13 o 
   5   3   8      548.53      569.72     20.70 o 
   6   3   8       15.10       19.64      2.73 o 
   7   3   8      957.16      957.60     19.75 o 
   8   3   8     1703.75     1745.23     48.94 o 
   9   3   8        1.28        6.39      1.88 o 
  10   3   8     1126.23     1177.60     47.77 o 
  11   3   8     1022.02     1045.51     28.09 o 
  12   3   8       92.35       70.60     16.47 o 
  13   3   8      432.03      424.91     25.18 o 
  14   3   8       64.80       38.34     18.12 o 
 -17   4   8      108.63       91.85     17.58 o 
 -16   4   8      326.62      312.42     14.41 o 
 -15   4   8      630.39      625.31     42.08 o 
 -14   4   8       37.61       60.91      7.07 o 
 -13   4   8       13.02       23.10      3.71 o 
 -12   4   8      349.90      338.92     19.44 o 
 -11   4   8     3220.79     3246.52    144.81 o 
 -10   4   8       19.47       21.81      9.87 o 
  -9   4   8     2695.88     2756.84     68.08 o 
  -8   4   8      927.06      865.05     39.28 o 
  -7   4   8       11.48       18.12      2.73 o 
  -6   4   8        2.62       11.55      4.76 o 
  -5   4   8      717.59      650.79     27.08 o 
  -4   4   8       72.64       64.73     10.47 o 
  -3   4   8     1068.21     1085.51     76.69 o 
  -2   4   8      251.97      254.97     18.95 o 
  -1   4   8     1944.87     1908.69    113.80 o 
   0   4   8      192.09      159.88     22.80 o 
   1   4   8     3949.79     3949.01    194.40 o 
   2   4   8       64.51       47.54      5.76 o 
   3   4   8     1899.94     1934.75     58.27 o 
   4   4   8      645.30      666.21     24.29 o 
   5   4   8     1170.94     1130.73     44.19 o 
   6   4   8      256.46      253.53      8.74 o 
   7   4   8     1274.01     1296.67     52.08 o 
   8   4   8       66.16       55.49      8.16 o 
   9   4   8      954.13      956.48     33.85 o 
  10   4   8       42.31       32.21      7.80 o 
  11   4   8     1008.68      993.02     63.78 o 
  12   4   8       13.32       28.06     15.96 o 
  13   4   8       35.95       26.43      8.88 o 
 -14   5   8      214.83      172.20     15.86 o 
 -13   5   8        1.33       14.63      7.65 o 
 -12   5   8      871.63      826.93     49.33 o 
 -11   5   8       20.92       18.80      5.97 o 
 -10   5   8      475.25      477.88     22.61 o 
  -9   5   8      406.99      370.98     17.53 o 
  -8   5   8     1882.26     1866.52     41.28 o 
  -7   5   8      127.68      112.60     13.28 o 
  -6   5   8      681.59      675.61     90.60 o 
  -5   5   8       76.74       63.43     12.03 o 
  -4   5   8      146.71      111.47     30.06 o 
  -3   5   8       32.47       24.39      7.81 o 
  -2   5   8     1094.94     1055.48     41.28 o 
  -1   5   8        0.11       11.92      9.93 o 
   0   5   8     1006.26     1036.88     55.62 o 
   1   5   8       31.72       38.30      6.97 o 
   2   5   8       25.70       32.04      8.02 o 
   3   5   8       44.90       40.85      9.82 o 
   4   5   8      276.30      250.76     13.75 o 
   5   5   8      192.39      167.60     16.87 o 
   6   5   8       25.51       17.41      3.88 o 
   7   5   8       25.44       18.19      6.93 o 
   8   5   8     1592.53     1613.54     91.06 o 
   9   5   8       17.24       12.72      3.01 o 
  10   5   8      373.42      404.79     24.25 o 
 -10   6   8       84.64       81.64     14.76 o 
  -9   6   8      861.63      857.72     33.97 o 
  -8   6   8      107.63      134.67     34.24 o 
  -7   6   8       21.72       36.88     34.89 o 
  -6   6   8      809.06      761.90     41.16 o 
  -5   6   8        0.24       -8.43      8.96 o 
  -4   6   8        8.71       27.88      9.29 o 
  -3   6   8       26.65       29.36      7.59 o 
  -2   6   8       47.17       32.29      6.39 o 
  -1   6   8      151.39      116.07     22.81 o 
   0   6   8       47.70       60.65     16.68 o 
   1   6   8      835.84      981.50     61.62 o 
   2   6   8      155.40      155.76     18.32 o 
   3   6   8      169.58      132.60     28.46 o 
   4   6   8       42.66       31.40      9.70 o 
   5   6   8      553.52      601.03     30.82 o 
   6   6   8       68.26       40.07      8.66 o 
 -19   0   9       43.40       27.14      9.72 o 
 -17   0   9     2390.07     2500.95    101.55 o 
 -15   0   9       15.74       12.79      5.10 o 
 -13   0   9      904.80      854.58     39.15 o 
 -11   0   9     7103.81     7106.44    497.37 o 
  -9   0   9     4126.96     4329.94    255.43 o 
  -7   0   9     2355.12     2451.88     32.02 o 
  -5   0   9      197.60      241.06     16.36 o 
  -3   0   9     1880.10     1736.23    130.45 o 
  -1   0   9    17249.70    17783.62    146.77 o 
   1   0   9     1193.46      982.36     15.23 o 
   3   0   9     1595.26     1497.72     27.23 o 
   5   0   9     4741.22     4569.17     61.42 o 
   7   0   9     2653.80     2725.59     72.73 o 
   9   0   9      450.88      433.67     30.48 o 
  11   0   9      334.11      340.53     27.45 o 
  13   0   9       11.51       -1.17     10.36 o 
  15   0   9      716.37      792.18     59.46 o 
 -20   1   9      266.90      266.33     13.59 o 
 -19   1   9      143.59      138.14     20.11 o 
 -18   1   9     1276.08     1283.86     50.27 o 
 -17   1   9      241.22      225.45     12.18 o 
 -16   1   9      122.01      113.03     12.63 o 
 -15   1   9       42.29       40.84      5.00 o 
 -14   1   9     3945.97     4060.16    121.53 o 
 -13   1   9      174.67      164.73     11.66 o 
 -12   1   9     2139.57     2264.77     38.30 o 
 -11   1   9      155.45      138.88     14.08 o 
 -10   1   9       62.54       64.60      5.35 o 
  -9   1   9       90.60      113.87      9.86 o 
  -8   1   9       86.50       99.02     20.95 o 
  -7   1   9      612.72      592.96     18.58 o 
  -6   1   9      127.72      144.14     10.15 o 
  -5   1   9     2695.20     2898.37     97.20 o 
  -4   1   9    13968.95    13930.11    415.99 o 
  -3   1   9        9.27       11.12      1.94 o 
  -2   1   9     6044.76     5652.72    119.43 o 
  -1   1   9      497.00      511.01     11.56 o 
   0   1   9      462.45      447.43      8.72 o 
   1   1   9      595.50      662.77      9.75 o 
   2   1   9     1777.73     1780.29     11.61 o 
   3   1   9       84.50       64.52      3.71 o 
   4   1   9     7585.00     7841.25     72.27 o 
   5   1   9     1034.43     1000.68      9.96 o 
   6   1   9     4107.54     4212.68     40.19 o 
   7   1   9      298.98      288.13      8.90 o 
   8   1   9      763.24      715.60     20.40 o 
   9   1   9      129.67      119.61     18.86 o 
  10   1   9      430.07      383.04     21.65 o 
  11   1   9      163.10      145.36     27.22 o 
  12   1   9      471.15      475.31     22.65 o 
  13   1   9       24.94       15.27      6.05 o 
  14   1   9      806.68      781.32     38.23 o 
  15   1   9        4.47       -0.09      6.56 o 
  16   1   9      169.09      131.44     42.56 o 
 -19   2   9       11.28        9.75      3.76 o 
 -18   2   9      659.27      641.54     28.83 o 
 -17   2   9      501.16      482.57     26.51 o 
 -16   2   9       22.48       23.93      4.78 o 
 -15   2   9      493.98      530.01     15.84 o 
 -14   2   9      486.62      495.62     25.49 o 
 -13   2   9      791.91      815.61     44.54 o 
 -12   2   9      178.22      189.90     13.14 o 
 -11   2   9     1554.06     1574.19     62.86 o 
 -10   2   9      204.50      188.60     17.61 o 
  -9   2   9      227.75      200.65     18.30 o 
  -8   2   9     3166.81     3180.48     73.00 o 
  -7   2   9     1176.15     1160.51     36.16 o 
  -6   2   9     1593.21     1540.14     39.61 o 
  -5   2   9      510.13      455.87     14.33 o 
  -4   2   9      839.78      874.69     37.66 o 
  -3   2   9     4853.09     5075.53    136.05 o 
  -2   2   9     1006.36      997.78     44.49 o 
  -1   2   9     7349.27     7731.01    317.84 o 
   0   2   9     1228.97     1193.94     15.91 o 
   1   2   9       77.97       71.89      3.32 o 
   2   2   9     4119.18     4250.80     67.04 o 
   3   2   9     3285.30     3309.90     31.70 o 
   4   2   9     1680.37     1659.57     20.34 o 
   5   2   9     4189.30     4066.63     42.76 o 
   6   2   9      422.01      402.46     10.78 o 
   7   2   9      358.29      379.24     11.38 o 
   8   2   9     2450.41     2491.28     33.11 o 
   9   2   9      241.30      208.99      9.32 o 
  10   2   9      529.82      493.27     12.83 o 
  11   2   9       84.50       70.51     10.16 o 
  12   2   9       19.04       27.70      6.90 o 
  13   2   9       43.31       64.15     14.12 o 
  14   2   9      322.86      300.98     27.63 o 
  15   2   9      538.77      547.77     61.74 o 
 -18   3   9      708.33      688.12     33.95 o 
 -17   3   9      926.80      948.47     34.88 o 
 -16   3   9        8.69       13.35      5.80 o 
 -15   3   9      406.75      458.43     31.44 o 
 -14   3   9      720.30      770.65     34.30 o 
 -13   3   9       29.17       28.88      6.79 o 
 -12   3   9       59.01       86.58     11.19 o 
 -11   3   9      243.75      267.77     18.49 o 
 -10   3   9       22.18       20.70      3.52 o 
  -9   3   9     4181.59     4240.51    127.77 o 
  -8   3   9      735.63      712.24     37.26 o 
  -7   3   9     2320.29     2212.13     44.19 o 
  -6   3   9        3.39        4.24      2.20 o 
  -5   3   9     1167.03     1098.79     25.65 o 
  -4   3   9     3561.90     3420.50     86.96 o 
  -3   3   9       15.12       17.76      3.18 o 
  -2   3   9     1985.25     1763.95     49.87 o 
  -1   3   9     1687.59     1627.86     58.01 o 
   0   3   9      342.35      360.99      9.59 o 
   1   3   9     3541.31     3604.39     48.37 o 
   2   3   9        8.98        9.31      2.10 o 
   3   3   9      343.03      363.64     15.90 o 
   4   3   9      161.87      131.19      6.09 o 
   5   3   9       35.33       42.61      4.17 o 
   6   3   9      293.36      269.79     10.87 o 
   7   3   9        2.93        9.19      4.51 o 
   8   3   9     1262.52     1296.04     37.50 o 
   9   3   9      641.81      661.25     31.10 o 
  10   3   9      218.88      226.26     13.31 o 
  11   3   9     2870.59     2926.50    141.26 o 
  12   3   9      279.66      240.47     20.62 o 
  13   3   9        5.82        7.19     12.99 o 
  14   3   9      180.49      158.82     29.42 o 
 -17   4   9       13.93        2.45      4.41 o 
 -16   4   9      218.98      214.39     24.69 o 
 -15   4   9        1.53       14.85      3.46 o 
 -14   4   9       95.36       96.26     12.02 o 
 -13   4   9       12.54       15.30      2.99 o 
 -12   4   9       36.60       34.60      7.55 o 
 -11   4   9      316.64      314.92     22.22 o 
 -10   4   9      186.67      203.80     17.22 o 
  -9   4   9      359.39      338.36     17.76 o 
  -8   4   9     2356.51     2235.38    178.93 o 
  -7   4   9      372.92      350.51     19.02 o 
  -6   4   9     1197.71     1172.73     32.93 o 
  -5   4   9       44.09       45.38     12.33 o 
  -4   4   9       11.41       10.75      4.06 o 
  -3   4   9      238.97      258.08     23.37 o 
  -2   4   9      576.46      601.95     35.23 o 
  -1   4   9       64.50       55.23      9.99 o 
   0   4   9      857.61      848.93     65.29 o 
   1   4   9      207.25      200.55     28.85 o 
   2   4   9     3220.77     3147.32     83.76 o 
   3   4   9      813.07      781.32     27.66 o 
   4   4   9     1588.16     1564.08     39.02 o 
   5   4   9      134.72      117.54      8.29 o 
   6   4   9      408.92      404.66     12.00 o 
   7   4   9       80.48       62.06      9.15 o 
   8   4   9      753.44      766.31     23.66 o 
   9   4   9       95.51       91.04      8.30 o 
  10   4   9      245.69      253.41     29.65 o 
  11   4   9        1.83       11.27      4.40 o 
  12   4   9      409.79      398.24     24.15 o 
 -14   5   9        1.81        8.54      4.36 o 
 -13   5   9        1.10        2.94      8.45 o 
 -12   5   9        0.42        6.05      3.62 o 
 -11   5   9     1013.10      959.09     55.79 o 
 -10   5   9       47.64       31.83      6.11 o 
  -9   5   9      367.68      341.25     23.52 o 
  -8   5   9        1.19        7.58      6.58 o 
  -7   5   9     1276.05     1280.34     26.97 o 
  -6   5   9       69.01       38.57      9.32 o 
  -5   5   9     1159.47     1135.35     58.01 o 
  -4   5   9      391.09      340.55     13.05 o 
  -3   5   9       58.73       66.09     10.31 o 
  -2   5   9       11.40       16.10     16.96 o 
  -1   5   9     1241.93     1272.38    100.67 o 
   0   5   9        3.42        6.93      7.34 o 
   1   5   9     3095.70     3259.91    247.72 o 
   2   5   9       16.12       26.81      8.09 o 
   3   5   9       20.73       14.34      5.04 o 
   4   5   9       80.82       82.28     10.95 o 
   5   5   9        9.67       13.35      3.30 o 
   6   5   9      367.09      354.76     34.97 o 
   7   5   9      135.97      101.17     20.46 o 
   8   5   9        2.82       16.58      5.10 o 
   9   5   9      557.87      531.61     22.58 o 
  -9   6   9        0.04       -8.65      8.69 o 
  -8   6   9     1416.43     1492.50     69.19 o 
  -7   6   9      154.26      120.26     28.08 o 
  -6   6   9      332.18      247.36     45.84 o 
  -5   6   9      142.37       99.87     24.77 o 
  -4   6   9       73.83       62.66     15.88 o 
  -3   6   9      137.55      139.96     18.07 o 
  -2   6   9      492.04      469.18     29.91 o 
  -1   6   9      365.93      396.28     27.80 o 
   0   6   9       44.20       31.05     28.10 o 
   1   6   9       23.38       10.58      6.03 o 
   2   6   9      610.35      597.61     44.19 o 
   3   6   9      103.59       74.66     16.93 o 
   4   6   9     1410.57     1419.67     66.31 o 
   5   6   9        8.35       18.68      7.58 o 
 -20   0  10     1475.20     1426.95     66.35 o 
 -18   0  10      602.74      574.90     16.98 o 
 -16   0  10       14.95       20.60      6.32 o 
 -14   0  10     1063.22     1109.56    102.64 o 
 -12   0  10      235.44      225.07     33.49 o 
 -10   0  10     6752.21     6714.78    327.94 o 
  -8   0  10     5574.27     5191.75    209.07 o 
  -6   0  10    14327.02    16271.36    524.34 o 
  -4   0  10     7962.54     7704.66    465.65 o 
  -2   0  10      816.12      759.51     23.54 o 
   0   0  10       48.83       63.50      4.41 o 
   2   0  10     2037.88     1936.31     35.49 o 
   4   0  10      134.49      123.65      5.99 o 
   6   0  10     4343.44     4397.31    114.25 o 
   8   0  10     4564.37     4527.89    170.26 o 
  10   0  10      822.58      794.50     38.43 o 
  12   0  10      121.46       76.93     24.21 o 
  14   0  10      477.87      445.75     37.49 o 
 -20   1  10       13.48       14.99      7.05 o 
 -19   1  10      116.87      117.22     13.04 o 
 -18   1  10        5.15        6.07      3.58 o 
 -17   1  10     1145.25     1133.59     34.70 o 
 -16   1  10      802.18      758.56     24.47 o 
 -15   1  10        0.54       -2.88      4.15 o 
 -14   1  10        7.43       14.51      3.78 o 
 -13   1  10     4307.32     4401.05     65.67 o 
 -12   1  10      180.07      197.72     15.57 o 
 -11   1  10     9420.61    10034.16    208.37 o 
 -10   1  10      439.32      469.71     17.89 o 
  -9   1  10       42.05       44.27      4.33 o 
  -8   1  10      371.81      368.90     23.31 o 
  -7   1  10      274.71      233.56     17.81 o 
  -6   1  10      153.90      192.48     11.83 o 
  -5   1  10        8.08        7.50      5.99 o 
  -4   1  10      191.29      180.86      8.32 o 
  -3   1  10     4150.58     4283.49     55.84 o 
  -2   1  10      968.99      996.88     12.30 o 
  -1   1  10     4415.30     4168.08     46.88 o 
   0   1  10     4403.02     4683.87     56.81 o 
   1   1  10     5213.79     5262.35     45.90 o 
   2   1  10      133.31      112.86      3.38 o 
   3   1  10       76.70       96.29      4.69 o 
   4   1  10      110.31      116.82      4.45 o 
   5   1  10      677.93      687.35     11.75 o 
   6   1  10      321.27      304.35      8.11 o 
   7   1  10     1067.47     1032.25     21.14 o 
   8   1  10      110.73      131.76     20.85 o 
   9   1  10     1319.32     1329.34     44.09 o 
  10   1  10     1003.53     1009.39     67.29 o 
  11   1  10      559.42      550.70     24.06 o 
  12   1  10      658.90      697.43     21.14 o 
  13   1  10      276.40      252.26     38.47 o 
  14   1  10        1.79      -10.61     10.61 o 
  15   1  10      914.69      989.02     47.25 o 
 -19   2  10      476.01      409.51     29.99 o 
 -18   2  10      260.58      290.65     25.81 o 
 -17   2  10      616.40      562.94     23.30 o 
 -16   2  10      138.10      131.36     12.45 o 
 -15   2  10      534.81      571.37     23.27 o 
 -14   2  10       74.22       66.13      9.39 o 
 -13   2  10      306.48      309.90     30.28 o 
 -12   2  10      270.64      294.24     14.75 o 
 -11   2  10      258.54      311.62     16.32 o 
 -10   2  10     2964.90     3079.06     59.97 o 
  -9   2  10       10.40       12.05      6.38 o 
  -8   2  10     4299.80     4270.69     73.26 o 
  -7   2  10     2406.34     2265.69    103.34 o 
  -6   2  10     1070.78     1103.67     36.56 o 
  -5   2  10     4489.16     4516.37     87.68 o 
  -4   2  10     2322.52     2251.66     90.00 o 
  -3   2  10      878.93      964.34     42.11 o 
  -2   2  10      295.46      246.15     25.26 o 
  -1   2  10      495.74      511.27     30.09 o 
   0   2  10      326.49      296.24     14.34 o 
   1   2  10      100.45       73.51      2.74 o 
   2   2  10      206.79      169.52      9.79 o 
   3   2  10      799.64      797.13     14.86 o 
   4   2  10       31.41       31.29      2.98 o 
   5   2  10     1141.61     1088.11     20.67 o 
   6   2  10     1661.31     1638.00     28.47 o 
   7   2  10      114.97      112.47      5.94 o 
   8   2  10     4261.97     4321.10     94.77 o 
   9   2  10      122.64      120.39     10.61 o 
  10   2  10      527.81      511.82     22.40 o 
  11   2  10      118.51      111.90     15.71 o 
  12   2  10       17.39       15.39      5.53 o 
  13   2  10      447.27      467.31     31.15 o 
  14   2  10      125.17       98.66     29.75 o 
  15   2  10      250.87      195.68     64.85 o 
 -18   3  10       45.68       34.23      4.90 o 
 -17   3  10     1036.93     1134.87     70.59 o 
 -16   3  10     1006.36     1050.52     40.39 o 
 -15   3  10      115.82      140.47     21.23 o 
 -14   3  10      960.21     1015.82     31.22 o 
 -13   3  10     2050.76     2068.43     96.15 o 
 -12   3  10      755.68      721.26     21.14 o 
 -11   3  10     1056.12     1091.70     52.16 o 
 -10   3  10     1281.75     1229.09     46.50 o 
  -9   3  10      140.82      145.99     14.78 o 
  -8   3  10     3416.71     3170.01    157.29 o 
  -7   3  10      414.45      387.84     11.41 o 
  -6   3  10      360.88      375.00     18.20 o 
  -5   3  10      273.28      260.94      4.34 o 
  -4   3  10      119.64      121.28      6.95 o 
  -3   3  10      161.76      153.93     21.86 o 
  -2   3  10     2037.46     2007.72     56.43 o 
  -1   3  10     2895.29     2868.00     58.57 o 
   0   3  10     1769.59     1655.85     48.51 o 
   1   3  10      249.69      229.60     13.69 o 
   2   3  10     5582.91     5506.53    142.42 o 
   3   3  10        3.45        4.13      1.77 o 
   4   3  10      459.36      487.11     16.28 o 
   5   3  10      612.99      614.55     14.15 o 
   6   3  10      582.91      573.61     21.42 o 
   7   3  10      588.70      612.95     19.02 o 
   8   3  10       49.82       55.75      6.15 o 
   9   3  10       84.71       78.48     10.51 o 
  10   3  10      117.30      114.91     34.19 o 
  11   3  10        0.46        8.27      9.69 o 
  12   3  10     1025.56     1012.79     51.81 o 
  13   3  10      110.68       89.28     26.92 o 
 -16   4  10      237.21      246.74     33.84 o 
 -15   4  10      298.02      276.47     23.28 o 
 -14   4  10       88.31       78.95     11.30 o 
 -13   4  10       23.70       14.82      5.78 o 
 -12   4  10       92.32       81.79      9.88 o 
 -11   4  10       22.39       36.68      4.71 o 
 -10   4  10      620.59      589.92     20.66 o 
  -9   4  10      243.55      243.91     12.25 o 
  -8   4  10      172.99      180.75     12.80 o 
  -7   4  10     4772.27     4799.06    114.60 o 
  -6   4  10      243.11      215.53     14.71 o 
  -5   4  10     4740.94     4800.02    417.50 o 
  -4   4  10      288.05      262.00     14.76 o 
  -3   4  10        5.35        7.09      4.54 o 
  -2   4  10       20.91       19.69      4.91 o 
  -1   4  10     1277.73     1212.30     41.68 o 
   0   4  10       10.25        6.21      3.72 o 
   1   4  10       65.08       66.20      9.24 o 
   2   4  10      273.49      264.90     16.92 o 
   3   4  10     1275.22     1272.99     56.77 o 
   4   4  10        5.99        6.51      3.74 o 
   5   4  10     2404.21     2463.69     63.86 o 
   6   4  10       26.22       32.05      4.86 o 
   7   4  10        1.42        4.50      5.00 o 
   8   4  10       15.14       15.55      3.16 o 
   9   4  10      570.07      555.08     39.63 o 
  10   4  10       69.36       46.18     12.97 o 
  11   4  10      219.32      207.13     49.55 o 
 -14   5  10     1429.30     1361.62     64.49 o 
 -13   5  10        9.56        3.27      6.44 o 
 -12   5  10      444.49      396.89     31.06 o 
 -11   5  10      111.70       88.26     12.36 o 
 -10   5  10      440.96      398.18     38.72 o 
  -9   5  10        1.95        7.57      8.43 o 
  -8   5  10      396.18      360.76     17.62 o 
  -7   5  10       80.65      103.89     18.36 o 
  -6   5  10       31.58       55.78     18.16 o 
  -5   5  10      102.10       93.25     16.66 o 
  -4   5  10      419.05      418.61     28.22 o 
  -3   5  10      559.90      590.75     32.46 o 
  -2   5  10      629.55      561.99     47.56 o 
  -1   5  10      136.15      134.95     23.19 o 
   0   5  10      680.17      635.82     23.40 o 
   1   5  10       74.41       68.55     12.99 o 
   2   5  10     3104.35     3246.43    225.86 o 
   3   5  10        0.92       13.18     11.60 o 
   4   5  10      153.11      173.03     18.86 o 
   5   5  10        0.91        6.11      6.97 o 
   6   5  10        5.40        9.43      4.24 o 
   7   5  10       16.91       18.66      3.99 o 
   8   5  10       38.03       30.86      7.93 o 
   9   5  10       38.55       45.56     17.40 o 
  -9   6  10       38.94       14.22      5.62 o 
  -8   6  10        7.38        1.34      9.55 o 
  -7   6  10      565.11      522.92     30.82 o 
  -6   6  10      269.04      197.54     39.91 o 
  -5   6  10      906.33      916.58     74.36 o 
  -4   6  10       67.03       80.24     16.37 o 
  -3   6  10        8.58       22.15      7.82 o 
  -2   6  10       67.89       89.51     17.63 o 
  -1   6  10       79.48       79.25     24.37 o 
   0   6  10      285.71      292.63     26.92 o 
   1   6  10       51.63       28.63     10.78 o 
   2   6  10      145.96       77.44     28.59 o 
   3   6  10      498.82      511.80     27.84 o 
   4   6  10      138.64       71.40     27.85 o 
 -17   0  11     4181.42     4483.67    230.83 o 
 -15   0  11      327.18      353.21     47.51 o 
 -13   0  11     1893.07     1903.23    154.03 o 
 -11   0  11     1326.29     1382.28     66.68 o 
  -9   0  11     4679.63     5116.41    229.37 o 
  -7   0  11     9844.37    10328.30    525.67 o 
  -5   0  11       13.77       47.18      8.38 o 
  -3   0  11     1995.38     1867.73     38.36 o 
  -1   0  11    14197.67    14410.15    272.32 o 
   1   0  11      626.58      560.37     13.82 o 
   3   0  11      581.65      495.64     12.99 o 
   5   0  11      297.68      285.96      8.52 o 
   7   0  11     4592.06     4494.59    173.24 o 
   9   0  11     5991.23     5888.39    411.29 o 
  11   0  11      747.54      842.13     48.60 o 
  13   0  11       16.07       19.51      7.98 o 
  15   0  11       16.99       -0.77      8.08 o 
 -20   1  11      509.82      496.66     28.93 o 
 -19   1  11        7.31       12.32      5.40 o 
 -18   1  11      135.29      102.79     16.86 o 
 -17   1  11       32.69       22.75      4.60 o 
 -16   1  11       93.41       81.71     12.24 o 
 -15   1  11      801.00      790.36     22.73 o 
 -14   1  11      387.65      387.85     17.52 o 
 -13   1  11     1543.35     1498.37     43.55 o 
 -12   1  11      299.74      333.41     15.96 o 
 -11   1  11      323.65      308.80     11.73 o 
 -10   1  11     7126.02     7643.32    169.59 o 
  -9   1  11      141.35      147.16      8.99 o 
  -8   1  11     1716.82     1707.57     25.95 o 
  -7   1  11      138.80      126.98      7.30 o 
  -6   1  11     2432.18     2598.18     45.33 o 
  -5   1  11       61.31       62.34      8.34 o 
  -4   1  11      315.97      331.66     13.77 o 
  -3   1  11      901.34      816.38     18.05 o 
  -2   1  11     3742.05     3822.91     93.24 o 
  -1   1  11     2809.48     2901.10     56.74 o 
   0   1  11     9977.78     9909.52    151.43 o 
   1   1  11      209.96      217.67      6.12 o 
   2   1  11     4432.06     4389.72     38.56 o 
   3   1  11      888.05      844.22      9.81 o 
   4   1  11      697.23      720.31     13.54 o 
   5   1  11     1208.61     1162.82     20.20 o 
   6   1  11     1089.30     1064.46     15.69 o 
   7   1  11        5.00        2.39      4.66 o 
   8   1  11       88.79       89.54     13.41 o 
   9   1  11      126.10       96.54     14.43 o 
  10   1  11      111.61      128.25     10.02 o 
  11   1  11        4.50       15.08      5.34 o 
  12   1  11      977.59     1074.74     54.02 o 
  13   1  11      134.94      106.95     22.77 o 
  14   1  11       71.71       59.69     12.72 o 
  15   1  11       38.91       37.93     11.04 o 
 -19   2  11      398.05      366.12     12.51 o 
 -18   2  11      493.43      479.49     34.16 o 
 -17   2  11      950.85      967.68     32.31 o 
 -16   2  11      162.62      195.02     14.31 o 
 -15   2  11       78.36       78.92      7.55 o 
 -14   2  11      738.81      725.65     34.82 o 
 -13   2  11       99.70      124.32     15.27 o 
 -12   2  11       69.03       83.35      6.17 o 
 -11   2  11      339.90      329.98     14.88 o 
 -10   2  11       39.82       52.34      6.12 o 
  -9   2  11     1310.89     1314.12     51.60 o 
  -8   2  11      509.54      487.37     21.39 o 
  -7   2  11     1643.11     1590.75     44.01 o 
  -6   2  11      944.70     1030.00     45.38 o 
  -5   2  11       99.46       78.93      9.90 o 
  -4   2  11     4821.42     4869.69    133.06 o 
  -3   2  11     1378.50     1337.00     72.74 o 
  -2   2  11     1319.43     1345.80     80.87 o 
  -1   2  11     1487.77     1475.69    146.72 o 
   0   2  11      420.40      433.23     18.60 o 
   1   2  11      401.56      383.15     12.66 o 
   2   2  11      375.63      370.66      8.90 o 
   3   2  11       10.82       10.29      1.61 o 
   4   2  11      992.56     1002.58     22.42 o 
   5   2  11       57.94       59.97      5.47 o 
   6   2  11      147.92      154.99      7.06 o 
   7   2  11      313.73      304.50     11.67 o 
   8   2  11      227.02      201.02     10.70 o 
   9   2  11     2867.99     2809.72    104.22 o 
  10   2  11       33.23       19.15      6.72 o 
  11   2  11       42.85       31.90      7.61 o 
  12   2  11      123.13       97.00     24.20 o 
  13   2  11      100.93       76.21     12.58 o 
  14   2  11       23.60       16.53     11.40 o 
 -18   3  11        4.14       17.97      5.26 o 
 -17   3  11        6.60        8.29      3.66 o 
 -16   3  11       89.79       77.07     11.60 o 
 -15   3  11      541.85      525.58     19.36 o 
 -14   3  11      238.40      222.07     15.36 o 
 -13   3  11     1424.99     1470.38     40.57 o 
 -12   3  11        5.66       20.63     11.95 o 
 -11   3  11      557.19      522.10     24.22 o 
 -10   3  11      930.73      931.51     38.41 o 
  -9   3  11      233.81      240.94     21.11 o 
  -8   3  11     2055.00     1912.98     79.09 o 
  -7   3  11      113.12      115.31      9.07 o 
  -6   3  11      314.18      319.26     13.81 o 
  -5   3  11     1283.36     1318.92     66.08 o 
  -4   3  11      409.39      353.73     12.00 o 
  -3   3  11       39.28       40.31     13.52 o 
  -2   3  11      875.61      856.63     29.95 o 
  -1   3  11      651.91      617.34     22.65 o 
   0   3  11     1777.00     1631.44    100.25 o 
   1   3  11      273.89      252.87     10.29 o 
   2   3  11       68.87       80.73      5.60 o 
   3   3  11     5313.74     5514.00     78.23 o 
   4   3  11        1.38        3.32      3.17 o 
   5   3  11     2086.78     2121.68     47.95 o 
   6   3  11       36.13       37.19      3.94 o 
   7   3  11        7.88        5.71      1.87 o 
   8   3  11        5.37        9.79      2.67 o 
   9   3  11       64.30       56.44      8.36 o 
  10   3  11      209.81      174.53     17.90 o 
  11   3  11        3.54        7.73      3.89 o 
  12   3  11      416.47      402.22     21.83 o 
  13   3  11      336.95      400.72     49.23 o 
 -16   4  11      909.48      894.47     32.35 o 
 -15   4  11        7.45        8.29      4.66 o 
 -14   4  11      905.07      891.75     42.72 o 
 -13   4  11       52.41       63.24     10.52 o 
 -12   4  11       72.50       62.39     11.73 o 
 -11   4  11        2.01        7.72      6.15 o 
 -10   4  11      303.91      312.50     10.74 o 
  -9   4  11       71.20       75.26      9.92 o 
  -8   4  11       55.42       52.97     12.74 o 
  -7   4  11      587.73      546.73     36.58 o 
  -6   4  11     3072.51     3075.72    122.59 o 
  -5   4  11        3.33        1.39      5.88 o 
  -4   4  11     5278.21     5581.22     51.84 o 
  -3   4  11     1608.13     1546.21    132.18 o 
  -2   4  11      507.58      540.14     32.03 o 
  -1   4  11       18.70       11.37      3.23 o 
   0   4  11      249.98      232.75     17.57 o 
   1   4  11      109.70      131.58     18.46 o 
   2   4  11       11.79       13.57      8.05 o 
   3   4  11      196.25      181.44     17.61 o 
   4   4  11     1158.94     1124.61     44.93 o 
   5   4  11      260.76      226.69     11.45 o 
   6   4  11     2296.45     2268.82     65.46 o 
   7   4  11       72.12       60.11      7.36 o 
   8   4  11      198.31      219.45     15.04 o 
   9   4  11      199.89      225.41     52.88 o 
  10   4  11      234.39      164.59     50.00 o 
  11   4  11      106.91       94.37     31.06 o 
 -13   5  11     1384.97     1317.58    108.94 o 
 -12   5  11       73.80       68.42     15.42 o 
 -11   5  11      421.54      384.15     26.21 o 
 -10   5  11       29.00       26.62      5.47 o 
  -9   5  11       89.31       69.71     11.19 o 
  -8   5  11        0.19        3.59      7.35 o 
  -7   5  11      877.26      775.75     76.00 o 
  -6   5  11      360.55      319.61     22.31 o 
  -5   5  11      287.72      304.21     44.42 o 
  -4   5  11      210.74      169.33     29.44 o 
  -3   5  11      381.94      414.00     16.67 o 
  -2   5  11      473.26      429.11     29.38 o 
  -1   5  11      739.77      726.74     23.55 o 
   0   5  11       72.59       63.30     10.58 o 
   1   5  11      184.09      161.10     19.51 o 
   2   5  11        1.68       12.76      4.41 o 
   3   5  11     1733.87     1753.05     78.69 o 
   4   5  11      122.83      105.71     18.06 o 
   5   5  11      625.85      660.91     42.01 o 
   6   5  11       52.29       35.87      6.28 o 
   7   5  11        8.39       17.54      4.07 o 
   8   5  11       22.30        7.23      6.27 o 
  -8   6  11        9.54       13.10      6.65 o 
  -7   6  11        1.33       13.24     15.92 o 
  -6   6  11      349.63      312.14     32.34 o 
  -5   6  11       25.21       29.37      9.40 o 
  -4   6  11     1208.66     1179.53     56.10 o 
  -3   6  11        8.38       16.69      7.07 o 
  -2   6  11      202.89      239.62     28.35 o 
  -1   6  11      480.27      472.35     46.20 o 
   0   6  11       37.64       18.39      8.84 o 
   1   6  11      232.37      194.33     32.57 o 
   2   6  11       26.01       24.33     10.27 o 
   3   6  11      115.15      119.57     14.45 o 
 -20   0  12        3.95       19.78      6.66 o 
 -18   0  12      229.51      207.00     23.90 o 
 -16   0  12     5243.80     5451.66    238.10 o 
 -14   0  12      352.55      326.95     38.44 o 
 -12   0  12     6531.90     6735.10    173.22 o 
 -10   0  12       82.50       77.94     13.95 o 
  -8   0  12      201.42      294.33     18.64 o 
  -6   0  12     4289.41     5047.83    117.86 o 
  -4   0  12     6307.48     6389.58    313.54 o 
  -2   0  12     1836.87     1892.95     36.13 o 
   0   0  12     2271.38     2147.66     49.57 o 
   2   0  12      347.06      349.38      9.35 o 
   4   0  12     2982.94     2968.23     47.39 o 
   6   0  12     1315.25     1102.17     91.27 o 
   8   0  12     1665.62     1599.98     73.49 o 
  10   0  12     1241.32     1350.59     73.85 o 
  12   0  12       24.45       14.91      8.02 o 
  14   0  12        8.49       18.31      9.05 o 
 -20   1  12       26.94       17.29      5.32 o 
 -19   1  12     1406.18     1347.08     48.47 o 
 -18   1  12        3.82        7.17      6.13 o 
 -17   1  12      942.72      986.79     35.55 o 
 -16   1  12      149.42      120.66     17.65 o 
 -15   1  12       45.53       45.22      5.13 o 
 -14   1  12        8.40        7.25      3.81 o 
 -13   1  12     4340.31     4391.03     97.75 o 
 -12   1  12       59.77       57.45      6.23 o 
 -11   1  12      103.18      114.57     10.65 o 
 -10   1  12        2.35        2.26      7.25 o 
  -9   1  12     7816.18     7680.12    358.01 o 
  -8   1  12        1.39       -3.36      5.00 o 
  -7   1  12     4066.52     3890.89    139.50 o 
  -6   1  12      889.10      920.13     34.35 o 
  -5   1  12       64.53       93.60      9.57 o 
  -4   1  12      271.84      285.43      7.19 o 
  -3   1  12      450.02      477.13     15.79 o 
  -2   1  12       12.77       10.93      2.33 o 
  -1   1  12      437.75      471.70     13.38 o 
   0   1  12     1095.44     1109.10     12.59 o 
   1   1  12     2929.45     2795.83     30.37 o 
   2   1  12      234.78      217.87      4.75 o 
   3   1  12     5108.23     5024.54     68.86 o 
   4   1  12      142.26      128.52      4.34 o 
   5   1  12      280.98      267.49      8.88 o 
   6   1  12       96.02      100.21      3.13 o 
   7   1  12     1083.06     1031.67     27.20 o 
   8   1  12      536.74      513.58     27.03 o 
   9   1  12      862.39      928.19     36.24 o 
  10   1  12        1.21       -3.78      5.85 o 
  11   1  12     1162.67     1289.94     90.55 o 
  12   1  12       19.49        4.10      5.25 o 
  13   1  12      489.61      577.85     31.41 o 
  14   1  12        5.98       11.05      5.54 o 
 -19   2  12      136.73       80.87     19.19 o 
 -18   2  12      122.95       77.12     13.34 o 
 -17   2  12        9.96       20.66      4.73 o 
 -16   2  12     2525.71     2532.92     87.82 o 
 -15   2  12       94.05       79.71      8.36 o 
 -14   2  12      191.56      220.18     16.26 o 
 -13   2  12     1028.29     1071.88     37.24 o 
 -12   2  12     2365.58     2449.24     80.47 o 
 -11   2  12     1487.44     1506.28     44.04 o 
 -10   2  12      591.00      568.24     30.62 o 
  -9   2  12      488.81      449.28     36.71 o 
  -8   2  12       21.06       28.66      5.09 o 
  -7   2  12     1245.63     1178.41     33.27 o 
  -6   2  12     1077.29     1050.51     57.07 o 
  -5   2  12      591.79      547.45     20.35 o 
  -4   2  12     4720.15     4928.78    114.87 o 
  -3   2  12     1838.57     1822.32     36.56 o 
  -2   2  12      949.84      932.83     30.58 o 
  -1   2  12       17.60       28.68      3.57 o 
   0   2  12     7324.40     8072.34    144.61 o 
   1   2  12      132.61      138.95     11.15 o 
   2   2  12     2769.93     2828.80     46.65 o 
   3   2  12      288.73      320.28     10.56 o 
   4   2  12      484.13      452.97     13.25 o 
   5   2  12     1006.46      925.24     29.57 o 
   6   2  12       34.36       28.84      3.56 o 
   7   2  12      510.07      554.31     19.51 o 
   8   2  12       17.44       15.81      2.96 o 
   9   2  12     1681.03     1779.15     67.68 o 
  10   2  12      774.20      824.86     41.98 o 
  11   2  12       12.78       13.57      6.07 o 
  12   2  12      551.99      505.48     36.19 o 
  13   2  12     1061.69     1035.16     48.94 o 
 -18   3  12        8.71       14.93      4.66 o 
 -17   3  12        4.89       17.89      4.33 o 
 -16   3  12      194.79      151.08     25.54 o 
 -15   3  12       52.99       39.58      6.53 o 
 -14   3  12      827.38      877.40     31.91 o 
 -13   3  12      314.46      313.51     15.82 o 
 -12   3  12     1652.37     1725.85     74.62 o 
 -11   3  12      233.50      208.83     24.62 o 
 -10   3  12     1344.02     1281.46     44.34 o 
  -9   3  12     1596.70     1504.66     52.56 o 
  -8   3  12        0.36        5.56      3.83 o 
  -7   3  12     1004.45      964.26     50.85 o 
  -6   3  12     3121.63     2969.69     69.44 o 
  -5   3  12      280.38      255.54     30.79 o 
  -4   3  12     1404.85     1363.31     56.78 o 
  -3   3  12      187.33      207.35     31.23 o 
  -2   3  12      713.95      712.68     28.02 o 
  -1   3  12      296.16      275.71     17.01 o 
   0   3  12     1492.38     1465.45     43.40 o 
   1   3  12      428.69      391.18     18.97 o 
   2   3  12       37.95       39.89      1.55 o 
   3   3  12     1156.42     1103.44     37.18 o 
   4   3  12      126.70      136.37      9.71 o 
   5   3  12        5.53        8.91      3.62 o 
   6   3  12     2336.53     2416.65     86.24 o 
   7   3  12      346.55      345.71     15.51 o 
   8   3  12      521.08      528.27     12.47 o 
   9   3  12       25.62       34.76      7.68 o 
  10   3  12       53.93       33.49      8.21 o 
  11   3  12        2.95       17.90      7.89 o 
  12   3  12       46.51       34.39     15.43 o 
 -16   4  12      154.23      160.29     18.81 o 
 -15   4  12     1047.65     1047.34     45.98 o 
 -14   4  12       52.84       42.78      7.18 o 
 -13   4  12     1047.70     1030.78     46.78 o 
 -12   4  12        3.94        8.43      7.56 o 
 -11   4  12      197.39      174.32      9.30 o 
 -10   4  12       15.10       29.03      5.44 o 
  -9   4  12      440.95      430.10     23.95 o 
  -8   4  12      924.42      904.18     31.07 o 
  -7   4  12      120.06      102.68     16.02 o 
  -6   4  12      989.27      958.08     55.47 o 
  -5   4  12      483.64      479.65     34.15 o 
  -4   4  12      317.45      339.00     22.13 o 
  -3   4  12     2614.21     2603.01    224.03 o 
  -2   4  12        8.06       16.42      8.43 o 
  -1   4  12      194.32      225.21     18.20 o 
   0   4  12      217.43      232.96     31.09 o 
   1   4  12       47.44       61.06     11.20 o 
   2   4  12       71.03       63.00      8.68 o 
   3   4  12      100.76       86.81     12.28 o 
   4   4  12      177.97      173.06     24.47 o 
   5   4  12      231.63      224.28     10.95 o 
   6   4  12       15.49       14.49      8.50 o 
   7   4  12      625.74      637.34     28.57 o 
   8   4  12       10.69        8.91      7.05 o 
   9   4  12      599.98      478.97     37.24 o 
  10   4  12       97.72       76.99     25.11 o 
 -13   5  12       45.80       43.48      9.72 o 
 -12   5  12      854.68      875.69     59.71 o 
 -11   5  12      311.43      261.63     35.09 o 
 -10   5  12      576.54      552.20     40.42 o 
  -9   5  12        3.24        8.88     13.76 o 
  -8   5  12       26.64       18.63      5.80 o 
  -7   5  12      115.13      104.55     12.73 o 
  -6   5  12      855.90      877.86     45.28 o 
  -5   5  12        0.41       13.24      6.56 o 
  -4   5  12      883.54      864.43     45.50 o 
  -3   5  12      139.91      122.95     17.03 o 
  -2   5  12      422.78      372.13     22.40 o 
  -1   5  12       27.06       24.18     16.00 o 
   0   5  12      773.55      770.60     40.07 o 
   1   5  12       67.92       62.22     11.44 o 
   2   5  12        6.08       10.60      4.77 o 
   3   5  12        0.95        3.93     14.08 o 
   4   5  12      858.38      938.76     56.95 o 
   5   5  12       96.36       77.34      9.54 o 
   6   5  12      904.89      913.17     36.40 o 
   7   5  12        2.31        5.06      4.71 o 
  -7   6  12        4.16        9.64     12.98 o 
  -6   6  12       79.88       54.63      7.52 o 
  -5   6  12       62.93       56.59     16.55 o 
  -4   6  12       29.82       33.93     11.96 o 
  -3   6  12      473.40      478.97     37.68 o 
  -2   6  12       10.60       20.90     11.77 o 
  -1   6  12      840.65      816.04     91.56 o 
   0   6  12       18.04       17.14     14.45 o 
   1   6  12        5.29       13.65     13.41 o 
 -19   0  13       26.68       15.31      7.04 o 
 -17   0  13       98.85      101.14     18.11 o 
 -15   0  13     4801.00     4911.64    177.61 o 
 -13   0  13       40.54       46.99     14.45 o 
 -11   0  13      763.19      735.59     34.31 o 
  -9   0  13     1543.47     1720.63     41.74 o 
  -7   0  13     2410.58     2623.07    143.60 o 
  -5   0  13     7743.63     8446.24    448.83 o 
  -3   0  13     9536.56    10353.06    459.41 o 
  -1   0  13     5081.34     5518.54    222.31 o 
   1   0  13    11391.62    10929.93    192.37 o 
   3   0  13     1708.46     1573.43     55.81 o 
   5   0  13       53.76       63.13      5.91 o 
   7   0  13     2200.84     2197.81    100.30 o 
   9   0  13       65.09       73.09     13.44 o 
  11   0  13      658.77      678.56     46.15 o 
  13   0  13      356.52      312.39     56.89 o 
 -20   1  13      191.45      175.93     13.67 o 
 -19   1  13      215.58      170.29     12.26 o 
 -18   1  13     1253.08     1229.66     52.52 o 
 -17   1  13        8.73       10.88      4.53 o 
 -16   1  13     1266.20     1340.72     47.72 o 
 -15   1  13      206.88      216.09      9.07 o 
 -14   1  13      362.17      367.31     14.00 o 
 -13   1  13       13.29       13.60      3.85 o 
 -12   1  13     2333.19     2368.72    100.57 o 
 -11   1  13       83.42       82.35      7.63 o 
 -10   1  13      149.04      140.11      6.02 o 
  -9   1  13      445.50      459.00     24.05 o 
  -8   1  13     1360.60     1369.55     56.88 o 
  -7   1  13      359.39      366.17     18.82 o 
  -6   1  13     8147.71     8256.91    150.62 o 
  -5   1  13     1128.30     1154.98     26.06 o 
  -4   1  13       89.15       59.19      6.04 o 
  -3   1  13      918.30      927.93     19.34 o 
  -2   1  13      119.78      123.17     15.14 o 
  -1   1  13     1005.77     1155.59     60.30 o 
   0   1  13      690.85      731.76     30.04 o 
   1   1  13        5.34        5.60      1.15 o 
   2   1  13      617.55      578.10     10.81 o 
   3   1  13       54.37       51.83      4.45 o 
   4   1  13     4916.50     4876.77     73.76 o 
   5   1  13      160.53      154.04      4.54 o 
   6   1  13      258.67      252.55      7.51 o 
   7   1  13      696.21      728.93     24.28 o 
   8   1  13      831.44      793.10     31.55 o 
   9   1  13       34.10       34.54      7.00 o 
  10   1  13      373.65      392.12     18.29 o 
  11   1  13        3.79        5.93      6.29 o 
  12   1  13      555.60      519.71     30.05 o 
  13   1  13       11.45       42.49     18.71 o 
 -19   2  13        0.04       11.84      3.66 o 
 -18   2  13      281.26      297.76     15.90 o 
 -17   2  13      150.41      130.83     17.97 o 
 -16   2  13       21.29       21.16      5.90 o 
 -15   2  13      932.66     1042.39     24.54 o 
 -14   2  13      135.93      125.75     17.91 o 
 -13   2  13     2262.41     2318.88     61.98 o 
 -12   2  13      387.17      392.62     17.29 o 
 -11   2  13       14.56       25.52      7.11 o 
 -10   2  13     2221.02     2076.55     63.25 o 
  -9   2  13      604.98      616.95     15.77 o 
  -8   2  13       37.42       45.40      6.20 o 
  -7   2  13      868.28      814.52     28.70 o 
  -6   2  13      270.62      250.32     13.63 o 
  -5   2  13     1164.68     1086.62     70.16 o 
  -4   2  13      319.37      285.44     12.66 o 
  -3   2  13     2013.20     1951.24    164.70 o 
  -2   2  13     2237.07     2392.25     60.25 o 
  -1   2  13        3.91       13.71      5.77 o 
   0   2  13      911.46      894.05     43.72 o 
   1   2  13     2687.28     2687.82     59.73 o 
   2   2  13      151.36      109.49     20.08 o 
   3   2  13      399.91      406.83     14.93 o 
   4   2  13     2266.07     2153.78     56.32 o 
   5   2  13       19.08       24.24      3.95 o 
   6   2  13       31.94       26.40      3.77 o 
   7   2  13      779.67      809.46     21.89 o 
   8   2  13       47.60       58.36      8.14 o 
   9   2  13       51.31       51.91     17.08 o 
  10   2  13      720.68      734.44     42.91 o 
  11   2  13      344.78      415.54     27.60 o 
  12   2  13      155.99      170.17     19.83 o 
 -17   3  13        3.63       14.16      3.74 o 
 -16   3  13      558.12      558.08     24.48 o 
 -15   3  13        9.82        6.30      2.80 o 
 -14   3  13       58.67       43.52      9.43 o 
 -13   3  13      461.88      455.47     25.40 o 
 -12   3  13      178.44      183.49     11.63 o 
 -11   3  13      506.89      531.69     31.48 o 
 -10   3  13      615.74      626.72     42.94 o 
  -9   3  13      115.52      112.91     10.84 o 
  -8   3  13     1192.68     1093.77     46.80 o 
  -7   3  13     1475.49     1377.49     38.77 o 
  -6   3  13      849.37      876.19     30.15 o 
  -5   3  13     1150.08     1146.39     27.95 o 
  -4   3  13       60.40       62.63     12.30 o 
  -3   3  13     3167.82     3057.93    159.94 o 
  -2   3  13       25.76       24.61      8.02 o 
  -1   3  13     4918.79     5051.44    346.00 o 
   0   3  13      121.30      140.84     21.85 o 
   1   3  13      356.95      359.37     28.24 o 
   2   3  13      157.63      134.64     16.49 o 
   3   3  13       44.44       30.11      6.24 o 
   4   3  13     1823.88     1853.40     70.41 o 
   5   3  13       38.56       32.56      4.49 o 
   6   3  13      128.50      145.03      7.98 o 
   7   3  13     1921.36     1960.00     93.74 o 
   8   3  13      528.91      585.60     42.20 o 
   9   3  13       83.90       92.83     16.61 o 
  10   3  13      331.61      361.19     64.12 o 
  11   3  13        8.00       19.07      6.01 o 
 -15   4  13        1.71        3.58      8.85 o 
 -14   4  13      252.36      228.88     29.29 o 
 -13   4  13      589.26      565.43     34.26 o 
 -12   4  13      845.69      847.87     44.10 o 
 -11   4  13       42.87       24.04      7.68 o 
 -10   4  13     1676.62     1708.89     33.74 o 
  -9   4  13      309.34      284.65     26.57 o 
  -8   4  13      408.02      366.73     35.01 o 
  -7   4  13      171.23      147.88     28.33 o 
  -6   4  13       26.50       34.15     12.76 o 
  -5   4  13      165.44      189.20     26.40 o 
  -4   4  13      218.00      194.11     17.07 o 
  -3   4  13      254.40      229.00     31.86 o 
  -2   4  13     2239.53     2248.98     82.95 o 
  -1   4  13        6.18        7.88      9.65 o 
   0   4  13      799.08      831.67     33.29 o 
   1   4  13        9.86       12.17      6.35 o 
   2   4  13       13.15       28.29      5.13 o 
   3   4  13       15.72       14.26      6.20 o 
   4   4  13      489.22      413.29     22.56 o 
   5   4  13       14.23       14.96      3.30 o 
   6   4  13      248.46      226.83     17.19 o 
   7   4  13       30.17       29.09     10.80 o 
   8   4  13      374.56      364.64     65.78 o 
   9   4  13       73.25       85.22     18.00 o 
 -12   5  13       29.55       22.17      8.02 o 
 -11   5  13      493.08      484.48     36.25 o 
 -10   5  13      106.23      123.63     27.76 o 
  -9   5  13     1120.50     1031.68     54.18 o 
  -8   5  13        1.92       23.46      8.87 o 
  -7   5  13      145.08      159.29     25.63 o 
  -6   5  13      215.84      160.29     29.72 o 
  -5   5  13      188.84      143.67     27.97 o 
  -4   5  13       16.45       16.48      4.66 o 
  -3   5  13     1454.48     1380.85     63.90 o 
  -2   5  13       10.04       10.41     13.85 o 
  -1   5  13      216.81      163.26     20.93 o 
   0   5  13       63.27       62.12     15.87 o 
   1   5  13      194.89      185.28     25.90 o 
   2   5  13       36.78       29.10      9.50 o 
   3   5  13      472.23      552.15     39.70 o 
   4   5  13        5.64       13.31      5.03 o 
   5   5  13      145.62      148.36     17.83 o 
   6   5  13      138.51      107.30     15.88 o 
  -4   6  13       23.04       27.64      8.66 o 
  -3   6  13       10.25       20.84      7.28 o 
 -18   0  14        9.50       16.79      9.51 o 
 -16   0  14       67.49       69.05      8.44 o 
 -14   0  14     3242.98     3440.80    135.37 o 
 -12   0  14     3983.56     4168.38    131.30 o 
 -10   0  14     1483.84     1352.20    198.87 o 
  -8   0  14     1584.94     1808.87     43.65 o 
  -6   0  14      413.01      422.35     24.36 o 
  -4   0  14      668.59      640.34     56.87 o 
  -2   0  14     3169.29     3266.70    139.32 o 
   0   0  14      589.92      548.74     35.47 o 
   2   0  14     1083.24     1039.80     24.33 o 
   4   0  14     1144.85     1124.17     38.26 o 
   6   0  14     1771.46     1776.68     52.27 o 
   8   0  14      785.25      728.30     41.42 o 
  10   0  14      190.02      124.98     34.78 o 
  12   0  14      236.83      257.18     57.63 o 
 -19   1  14      850.30      895.12     32.92 o 
 -18   1  14      187.71      171.19     14.45 o 
 -17   1  14     1103.37     1105.86     37.59 o 
 -16   1  14       69.46       77.10      6.81 o 
 -15   1  14     1159.29     1119.45     44.88 o 
 -14   1  14        3.56       10.91      4.34 o 
 -13   1  14      293.75      280.04     14.84 o 
 -12   1  14      401.67      382.50     16.17 o 
 -11   1  14       50.82       66.19      6.60 o 
 -10   1  14        6.05       16.24      7.00 o 
  -9   1  14      184.44      222.20     20.47 o 
  -8   1  14     1886.76     2009.95     95.70 o 
  -7   1  14      227.44      253.96     23.99 o 
  -6   1  14      300.20      303.39     26.64 o 
  -5   1  14     5434.95     5876.16    151.10 o 
  -4   1  14      331.15      334.58     16.83 o 
  -3   1  14     2691.77     2870.40    135.40 o 
  -2   1  14      558.29      664.60     69.20 o 
  -1   1  14       83.36      102.74     17.89 o 
   0   1  14      685.52      740.56     39.41 o 
   1   1  14      535.29      574.71     25.22 o 
   2   1  14      269.09      259.81      7.34 o 
   3   1  14      319.95      301.48      7.79 o 
   4   1  14      855.40      820.25     13.01 o 
   5   1  14     2824.74     2784.73     61.72 o 
   6   1  14        8.48        6.62      2.88 o 
   7   1  14     1187.75     1160.65     70.07 o 
   8   1  14      459.26      434.68     19.14 o 
   9   1  14       27.67       36.73     11.72 o 
  10   1  14        2.91        5.28      4.91 o 
  11   1  14      454.39      462.84     43.17 o 
  12   1  14        6.94       15.40      5.02 o 
 -18   2  14        4.73        9.60      3.90 o 
 -17   2  14      161.62      187.03     22.30 o 
 -16   2  14       14.95       21.96      5.63 o 
 -15   2  14      241.67      213.65     27.40 o 
 -14   2  14      916.01      915.29     39.15 o 
 -13   2  14       95.37       87.79      9.03 o 
 -12   2  14     2500.97     2606.23     67.42 o 
 -11   2  14     2215.21     2214.02     59.46 o 
 -10   2  14       21.86       22.00      6.17 o 
  -9   2  14     2344.17     2159.11     68.60 o 
  -8   2  14     2413.99     2302.03     64.22 o 
  -7   2  14      585.49      559.35     32.28 o 
  -6   2  14      237.63      198.42     17.84 o 
  -5   2  14       54.59       33.41      6.28 o 
  -4   2  14      468.34      514.94     29.75 o 
  -3   2  14      442.30      437.21     26.70 o 
  -2   2  14     1620.04     1579.86     88.33 o 
  -1   2  14       48.96       50.07      7.46 o 
   0   2  14     1126.12     1153.20     72.21 o 
   1   2  14     1267.60     1351.62     40.17 o 
   2   2  14      744.33      702.92     29.07 o 
   3   2  14     3196.28     3163.05     76.68 o 
   4   2  14     1802.89     1829.97     43.03 o 
   5   2  14      624.73      602.28     32.23 o 
   6   2  14       11.68       15.56      3.05 o 
   7   2  14      299.90      264.93     26.71 o 
   8   2  14       13.81       18.54      6.74 o 
   9   2  14       61.19       52.86     11.33 o 
  10   2  14        5.19        5.15      4.35 o 
  11   2  14      209.50      193.19     35.92 o 
  12   2  14       38.92       16.90      6.84 o 
 -17   3  14      182.38      204.05     17.89 o 
 -16   3  14      327.97      329.93     18.08 o 
 -15   3  14      202.20      186.54     16.44 o 
 -14   3  14        2.03       11.55      3.67 o 
 -13   3  14      198.86      176.00     11.39 o 
 -12   3  14      484.26      473.98     23.14 o 
 -11   3  14       79.57       87.33     11.84 o 
 -10   3  14      187.52      207.20     11.64 o 
  -9   3  14     2664.71     2720.26    108.29 o 
  -8   3  14     1078.85      999.43     32.90 o 
  -7   3  14       15.37        9.90      4.78 o 
  -6   3  14      872.27      830.13     43.15 o 
  -5   3  14     3162.18     3130.02    257.56 o 
  -4   3  14      328.53      338.54     19.02 o 
  -3   3  14      808.00      788.39     50.92 o 
  -2   3  14      202.77      229.34     17.96 o 
  -1   3  14      298.25      277.54     24.93 o 
   0   3  14     1104.03     1133.51     38.08 o 
   1   3  14       20.51       23.14     10.57 o 
   2   3  14       46.09       41.78      5.03 o 
   3   3  14       13.41        0.90      4.32 o 
   4   3  14      136.90      129.03     13.76 o 
   5   3  14      255.96      224.22     15.76 o 
   6   3  14        1.93        5.83      3.08 o 
   7   3  14      663.18      684.01     48.45 o 
   8   3  14     1542.50     1516.77    127.97 o 
   9   3  14        0.17       -3.70     11.12 o 
  10   3  14     1120.38     1172.80     79.08 o 
 -15   4  14      877.25      905.42     49.85 o 
 -14   4  14       27.75       40.96     11.57 o 
 -13   4  14       12.18       18.66     12.76 o 
 -12   4  14      721.48      682.26     44.58 o 
 -11   4  14     1386.60     1286.83     60.69 o 
 -10   4  14        1.37       11.49      5.93 o 
  -9   4  14      767.18      782.08     24.18 o 
  -8   4  14       14.08       17.54      6.21 o 
  -7   4  14       17.71       12.31      5.94 o 
  -6   4  14       30.25       34.49      9.85 o 
  -5   4  14      146.71      160.19     27.59 o 
  -4   4  14       62.31       56.87     11.58 o 
  -3   4  14       10.67       34.31     10.22 o 
  -2   4  14      349.55      361.10     21.75 o 
  -1   4  14      734.65      786.24     61.87 o 
   0   4  14       37.92       37.68      9.74 o 
   1   4  14     2152.89     2141.80     51.46 o 
   2   4  14       34.73       22.61      5.44 o 
   3   4  14      943.32      969.94     78.82 o 
   4   4  14       21.06       16.23      3.69 o 
   5   4  14      162.57      129.00     19.70 o 
   6   4  14        0.20        4.42      3.75 o 
   7   4  14      381.13      299.09     21.57 o 
   8   4  14       26.88       37.97     11.50 o 
 -11   5  14        3.65        6.28      6.59 o 
 -10   5  14      230.80      179.30     41.04 o 
  -9   5  14      156.05      116.84     32.78 o 
  -8   5  14     1247.90     1250.75     67.10 o 
  -7   5  14      472.20      447.14     36.40 o 
  -6   5  14      724.30      669.31     44.30 o 
  -5   5  14       36.64       26.74      8.88 o 
  -4   5  14        2.23       12.47      6.05 o 
  -3   5  14       26.09       23.50      7.07 o 
  -2   5  14      746.15      767.35     47.90 o 
  -1   5  14      295.21      308.55     25.07 o 
   0   5  14      452.12      498.31     72.82 o 
   1   5  14       21.65        7.09     11.81 o 
   2   5  14      198.32      196.79     27.13 o 
   3   5  14        9.59       15.77      4.64 o 
   4   5  14      339.57      286.51     17.12 o 
   5   5  14      156.22      158.00     30.49 o 
 -19   0  15       13.33        3.92     17.44 o 
 -17   0  15      300.60      298.44     24.29 o 
 -15   0  15      369.54      335.16     20.79 o 
 -13   0  15      686.14      786.57     31.83 o 
 -11   0  15     5016.09     5020.91    157.30 o 
  -9   0  15     3065.14     3188.20     89.16 o 
  -7   0  15      369.31      375.08     51.60 o 
  -5   0  15     2412.22     2079.36    147.34 o 
  -3   0  15      254.95      255.70     29.03 o 
  -1   0  15      719.01      641.71     34.71 o 
   1   0  15     4712.99     4787.98    337.97 o 
   3   0  15     1697.40     1560.64     78.53 o 
   5   0  15      606.25      570.74     28.05 o 
   7   0  15      108.17      103.97     30.91 o 
   9   0  15      100.25      103.89     24.78 o 
  11   0  15       66.05       43.26     11.88 o 
 -19   1  15      152.08      123.98     12.77 o 
 -18   1  15      670.70      644.84     28.60 o 
 -17   1  15      219.61      196.38     15.22 o 
 -16   1  15       95.69       79.02      9.21 o 
 -15   1  15       27.14       26.55      7.36 o 
 -14   1  15      597.35      597.57     19.29 o 
 -13   1  15       26.99       20.38      3.48 o 
 -12   1  15     2304.82     2344.11     50.22 o 
 -11   1  15       28.14       22.07      3.25 o 
 -10   1  15       18.87       23.76      4.34 o 
  -9   1  15      290.75      300.43     17.17 o 
  -8   1  15      256.23      256.09     19.44 o 
  -7   1  15     2662.43     2792.68    125.05 o 
  -6   1  15       52.72       44.04      9.74 o 
  -5   1  15      268.08      266.57     12.08 o 
  -4   1  15     4035.17     4442.01    210.85 o 
  -3   1  15     1136.43     1292.38     38.57 o 
  -2   1  15     8395.30     9093.08    203.88 o 
  -1   1  15      280.83      322.93     13.63 o 
   0   1  15      188.78      143.08     21.69 o 
   1   1  15       13.60       19.86      3.83 o 
   2   1  15      565.96      521.79     15.29 o 
   3   1  15      251.69      230.84     11.81 o 
   4   1  15       11.57       10.99      1.94 o 
   5   1  15      145.93      139.64      8.84 o 
   6   1  15     1222.68     1213.26     87.34 o 
   7   1  15       43.07       43.16      6.91 o 
   8   1  15     1460.00     1447.91     70.80 o 
   9   1  15      175.01      143.30     20.04 o 
  10   1  15     1100.78     1170.32     70.00 o 
  11   1  15       41.10       59.26     10.76 o 
  12   1  15      210.55      159.91     27.98 o 
 -18   2  15       62.25       39.37     10.78 o 
 -17   2  15       20.09       12.46      5.39 o 
 -16   2  15      223.48      201.00     13.38 o 
 -15   2  15      176.00      146.71     19.57 o 
 -14   2  15       62.82       53.87      8.56 o 
 -13   2  15      248.42      267.28     12.11 o 
 -12   2  15      639.27      597.43     17.39 o 
 -11   2  15     1339.38     1313.73     79.34 o 
 -10   2  15      599.11      593.73     33.79 o 
  -9   2  15     2215.55     2012.92     62.85 o 
  -8   2  15     1359.45     1324.28     48.78 o 
  -7   2  15      222.03      207.90     21.41 o 
  -6   2  15       73.59       90.82     14.76 o 
  -5   2  15      591.41      565.05     27.26 o 
  -4   2  15      292.78      307.36     16.56 o 
  -3   2  15      189.65      187.81     28.86 o 
  -2   2  15      769.96      790.51     46.55 o 
  -1   2  15     1161.20     1196.97    102.89 o 
   0   2  15      502.42      449.93     25.14 o 
   1   2  15     1310.51     1385.92     52.69 o 
   2   2  15     2303.99     2329.17     64.64 o 
   3   2  15      361.69      336.10     23.36 o 
   4   2  15      382.76      363.33      9.71 o 
   5   2  15     2261.91     2266.19    112.23 o 
   6   2  15        1.77        9.06      2.33 o 
   7   2  15      113.17      161.94     45.33 o 
   8   2  15        1.82       17.62      9.01 o 
   9   2  15       22.11       26.69     13.82 o 
  10   2  15      127.41      167.63     36.93 o 
  11   2  15      149.10      150.02     45.66 o 
 -17   3  15      620.61      623.00     31.48 o 
 -16   3  15       41.36       26.33      7.46 o 
 -15   3  15      827.51      862.98     31.99 o 
 -14   3  15      248.49      258.77     25.16 o 
 -13   3  15        1.04        8.79      3.53 o 
 -12   3  15      110.28      109.97     12.88 o 
 -11   3  15      199.99      189.36     10.04 o 
 -10   3  15        4.75        9.79      4.31 o 
  -9   3  15      504.16      449.15     19.98 o 
  -8   3  15       57.99       47.57     16.37 o 
  -7   3  15     5088.19     4914.31    294.11 o 
  -6   3  15        8.12       16.97      4.46 o 
  -5   3  15     1125.60     1084.14     44.68 o 
  -4   3  15     1085.73     1105.19     41.50 o 
  -3   3  15      311.50      353.34     21.08 o 
  -2   3  15      257.35      272.76     21.27 o 
  -1   3  15      767.83      792.79     29.73 o 
   0   3  15        2.65        3.22      5.05 o 
   1   3  15      660.84      727.30     30.32 o 
   2   3  15        7.69        4.62      5.93 o 
   3   3  15       48.17       38.32      3.99 o 
   4   3  15       16.37       21.50      7.18 o 
   5   3  15      291.12      303.39     13.82 o 
   6   3  15       99.70       93.78     10.99 o 
   7   3  15       23.87       28.19      7.72 o 
   8   3  15      827.59      935.27     68.79 o 
   9   3  15       59.32       77.05     26.79 o 
 -14   4  15      219.71      167.09     30.45 o 
 -13   4  15        0.12       16.43      6.95 o 
 -12   4  15      392.77      393.46     32.68 o 
 -11   4  15      176.64      156.48     33.33 o 
 -10   4  15      755.03      750.73     43.75 o 
  -9   4  15        2.33       11.57     14.93 o 
  -8   4  15     1580.88     1613.39     83.09 o 
  -7   4  15        0.49       23.37      6.80 o 
  -6   4  15      232.63      181.41     32.74 o 
  -5   4  15      122.49      123.87     21.89 o 
  -4   4  15        5.27       13.07      5.76 o 
  -3   4  15      225.97      202.62     37.14 o 
  -2   4  15      137.85      113.49     26.85 o 
  -1   4  15      464.23      468.06     16.32 o 
   0   4  15      411.39      402.99     18.73 o 
   1   4  15      264.23      255.44     19.30 o 
   2   4  15     1557.31     1569.17     71.40 o 
   3   4  15        8.89       13.67      3.95 o 
   4   4  15      261.36      274.89     16.67 o 
   5   4  15      444.15      464.77     17.24 o 
   6   4  15       23.98       22.33      5.08 o 
   7   4  15       28.43       21.41      8.05 o 
 -10   5  15       71.73       84.80     15.70 o 
  -9   5  15       64.97       39.13     14.60 o 
  -8   5  15       48.30       31.20      7.27 o 
  -7   5  15      477.69      551.45    117.50 o 
  -6   5  15      117.28      124.62     31.38 o 
  -5   5  15     1154.83     1136.02     58.13 o 
  -4   5  15        3.70       17.25     15.25 o 
  -3   5  15       11.07       24.82      6.06 o 
  -2   5  15        4.59        6.71      4.12 o 
  -1   5  15      403.17      359.64     27.58 o 
   0   5  15        1.48       13.44      5.90 o 
   1   5  15      238.94      172.42     30.09 o 
   2   5  15       15.69        9.76      4.40 o 
   3   5  15       71.51       44.63     17.17 o 
 -18   0  16      682.74      673.33     44.57 o 
 -16   0  16        2.62        9.28      7.61 o 
 -14   0  16      199.50      222.88     13.03 o 
 -12   0  16       77.01       70.15     13.24 o 
 -10   0  16     2601.04     2733.00     86.97 o 
  -8   0  16     3363.09     3306.02     70.92 o 
  -6   0  16      119.58      115.42     48.62 o 
  -4   0  16     6062.52     6601.57    511.42 o 
  -2   0  16      328.08      359.13     35.64 o 
   0   0  16      807.51      865.92     86.27 o 
   2   0  16     4046.23     4183.76    355.37 o 
   4   0  16       73.10       60.13     10.30 o 
   6   0  16     1851.87     1725.67     93.15 o 
   8   0  16     2360.00     2357.65    352.42 o 
  10   0  16       15.12       11.21      8.20 o 
 -18   1  16        5.65        3.56      3.79 o 
 -17   1  16      837.25      820.37     30.38 o 
 -16   1  16      376.56      332.43     22.27 o 
 -15   1  16      173.45      152.45     18.23 o 
 -14   1  16      697.61      667.68     15.84 o 
 -13   1  16     1959.21     1881.84     57.79 o 
 -12   1  16       26.33       31.48      4.44 o 
 -11   1  16     3138.72     3410.70    141.10 o 
 -10   1  16       16.06       31.08      7.46 o 
  -9   1  16       41.75       64.79     11.84 o 
  -8   1  16      117.38      117.77     19.62 o 
  -7   1  16       50.30       41.43      6.31 o 
  -6   1  16      620.11      625.62     37.47 o 
  -5   1  16     1029.24      995.71     43.38 o 
  -4   1  16       83.77      119.47     22.10 o 
  -3   1  16       26.92       31.41      5.24 o 
  -2   1  16      113.13      138.16     12.72 o 
  -1   1  16     7740.88     8409.48     65.25 o 
   0   1  16       13.06       20.61      3.26 o 
   1   1  16     1200.86     1248.30     51.14 o 
   2   1  16       29.38       32.69      6.40 o 
   3   1  16       45.34       34.96      6.01 o 
   4   1  16      865.50      859.08     31.87 o 
   5   1  16      267.41      232.68      4.06 o 
   6   1  16       69.82       71.47     11.47 o 
   7   1  16       20.18       10.64      6.04 o 
   8   1  16       45.84       29.15      6.02 o 
   9   1  16      742.10      802.08     48.63 o 
  10   1  16      162.35      162.57     32.46 o 
  11   1  16      559.75      600.83     43.53 o 
 -18   2  16      228.22      228.82     19.83 o 
 -17   2  16      711.22      706.11     43.61 o 
 -16   2  16        9.26       13.73      7.35 o 
 -15   2  16      229.73      203.89     15.69 o 
 -14   2  16        0.17       12.21      6.09 o 
 -13   2  16       80.85       68.35     10.60 o 
 -12   2  16        6.04       14.08      3.61 o 
 -11   2  16       52.30       58.75      8.58 o 
 -10   2  16      955.67      913.48     49.57 o 
  -9   2  16      653.77      646.69     22.24 o 
  -8   2  16     3146.33     3030.67    176.62 o 
  -7   2  16      151.06      144.03     24.16 o 
  -6   2  16       23.43       19.30      8.50 o 
  -5   2  16      870.38      864.03     43.87 o 
  -4   2  16     1537.04     1519.31     88.52 o 
  -3   2  16     1383.25     1278.89    114.65 o 
  -2   2  16       18.75       42.91      9.65 o 
  -1   2  16       27.35       24.83      8.55 o 
   0   2  16       16.69       12.34      4.67 o 
   1   2  16      106.25       90.39     15.87 o 
   2   2  16      899.56      924.15     30.41 o 
   3   2  16      501.93      563.43     25.80 o 
   4   2  16      148.69      179.61     13.32 o 
   5   2  16      218.58      228.29      6.21 o 
   6   2  16      928.43      900.59     64.60 o 
   7   2  16        6.79        1.88      9.82 o 
   8   2  16      832.61      792.63     69.31 o 
   9   2  16      159.28      114.06     34.31 o 
  10   2  16       98.41       85.44     31.77 o 
 -16   3  16      350.45      331.33     34.03 o 
 -15   3  16      128.35       96.41     16.64 o 
 -14   3  16     1139.30     1254.86     63.14 o 
 -13   3  16      268.22      230.05     35.58 o 
 -12   3  16       48.87       31.82      8.98 o 
 -11   3  16      719.21      778.84     80.61 o 
 -10   3  16      167.50      168.26     29.33 o 
  -9   3  16       17.99       16.02     12.87 o 
  -8   3  16       26.04       28.89     14.78 o 
  -7   3  16       96.55      127.05     13.45 o 
  -6   3  16      870.20      886.18     65.34 o 
  -5   3  16      203.63      181.78     23.98 o 
  -4   3  16      135.18      137.53     23.11 o 
  -3   3  16      449.70      448.04     22.47 o 
  -2   3  16      939.65      943.04     39.21 o 
  -1   3  16      814.57      817.03     32.33 o 
   0   3  16      338.88      350.75     36.15 o 
   1   3  16      308.52      321.02     20.77 o 
   2   3  16     1747.64     1853.35    114.94 o 
   3   3  16       29.28       28.65      7.81 o 
   4   3  16      611.56      601.20     15.76 o 
   5   3  16       32.12       36.49      6.80 o 
   6   3  16      133.12      128.25     41.56 o 
   7   3  16       41.52       45.74     20.48 o 
   8   3  16       69.25       48.80     25.60 o 
 -14   4  16       73.30       47.98     13.11 o 
 -13   4  16      372.13      379.39     31.20 o 
 -12   4  16      317.71      331.59     42.57 o 
 -11   4  16      492.50      506.17     44.67 o 
 -10   4  16       85.53       78.30     13.54 o 
  -9   4  16      580.30      609.20     30.97 o 
  -8   4  16      526.06      546.96     68.88 o 
  -7   4  16     1026.65     1043.75    118.66 o 
  -6   4  16       38.11       36.15      9.89 o 
  -5   4  16     1078.95     1090.86     58.10 o 
  -4   4  16        0.02        1.72      6.19 o 
  -3   4  16      261.06      256.92     44.09 o 
  -2   4  16       79.31       99.21     20.56 o 
  -1   4  16        0.12        5.95      6.96 o 
   0   4  16       98.78       98.94     15.41 o 
   1   4  16       31.61       23.83      7.31 o 
   2   4  16        1.64        7.42      5.69 o 
   3   4  16     1032.92     1001.58     64.98 o 
   4   4  16       35.68       25.39      9.37 o 
   5   4  16     1045.03     1204.82     81.31 o 
   6   4  16      291.06      229.77     54.97 o 
  -9   5  16      177.09      103.40     34.14 o 
  -8   5  16       39.25       32.56     10.58 o 
  -7   5  16      198.87      184.26     53.17 o 
  -6   5  16      138.65      113.99     23.59 o 
  -5   5  16       74.97       48.69     11.75 o 
  -4   5  16      848.08      908.18    118.26 o 
  -3   5  16       41.04       46.30     12.74 o 
  -2   5  16      204.00      239.41     51.74 o 
  -1   5  16        9.70       18.59      9.44 o 
   0   5  16      169.03       99.50     26.72 o 
   1   5  16      140.03       79.69     27.36 o 
 -17   0  17     1151.51     1104.13     56.42 o 
 -15   0  17      364.74      375.90     51.50 o 
 -13   0  17      356.28      351.90     22.33 o 
 -11   0  17       92.30      104.16     18.20 o 
  -9   0  17     1466.34     1596.10    110.90 o 
  -7   0  17     4657.14     4927.59    153.22 o 
  -5   0  17      138.20      131.10     16.07 o 
  -3   0  17     3235.77     3226.46    248.83 o 
  -1   0  17      343.50      277.91     70.96 o 
   1   0  17      239.15      231.40     22.09 o 
   3   0  17      553.71      543.90     28.99 o 
   5   0  17      868.67      875.69     30.59 o 
   7   0  17      914.66      869.96     56.17 o 
   9   0  17     2513.49     2541.89     35.98 o 
 -18   1  17       60.43       37.87      7.22 o 
 -17   1  17       92.14       84.74     16.04 o 
 -16   1  17       78.45       78.67      7.61 o 
 -15   1  17        3.38        1.13      3.66 o 
 -14   1  17      487.58      460.45     16.07 o 
 -13   1  17      566.74      539.28     21.88 o 
 -12   1  17      280.27      270.24     21.25 o 
 -11   1  17       17.06       17.36      3.68 o 
 -10   1  17     3414.50     3744.32     79.32 o 
  -9   1  17       10.27       27.68      8.51 o 
  -8   1  17     2038.76     2111.95     88.81 o 
  -7   1  17      103.91       75.46     31.77 o 
  -6   1  17      156.58      164.10     12.78 o 
  -5   1  17      114.46      102.03     11.37 o 
  -4   1  17     1242.83     1276.95     65.36 o 
  -3   1  17       34.66       44.73     14.03 o 
  -2   1  17      743.43      777.28     38.61 o 
  -1   1  17       85.78       94.51     14.57 o 
   0   1  17     4165.27     4538.95    141.48 o 
   1   1  17       17.57       13.13      3.68 o 
   2   1  17      437.86      512.98     13.29 o 
   3   1  17        3.35        9.53      2.80 o 
   4   1  17        5.65        7.99      3.23 o 
   5   1  17      306.37      281.97      7.35 o 
   6   1  17      125.07      109.02     22.22 o 
   7   1  17      105.90      107.65     21.98 o 
   8   1  17      277.79      261.71     37.43 o 
   9   1  17       26.65       27.92      7.50 o 
  10   1  17      176.80      136.99     39.66 o 
 -17   2  17     1163.59     1067.36     47.11 o 
 -16   2  17      329.79      361.67     19.23 o 
 -15   2  17       88.54       64.02     13.65 o 
 -14   2  17      256.38      249.65     17.55 o 
 -13   2  17      112.29       95.82     15.65 o 
 -12   2  17      336.83      286.78     14.24 o 
 -11   2  17        5.46       12.53      5.11 o 
 -10   2  17      313.42      332.05     41.85 o 
  -9   2  17      274.03      271.52     10.69 o 
  -8   2  17      200.38      221.24     36.04 o 
  -7   2  17      951.54      974.31     42.65 o 
  -6   2  17     1417.05     1432.98     95.70 o 
  -5   2  17      183.22      204.65     30.95 o 
  -4   2  17     2748.01     2690.57     88.11 o 
  -3   2  17     1766.76     1598.61     52.83 o 
  -2   2  17       31.34       40.14      7.23 o 
  -1   2  17      832.85      858.53     44.95 o 
   0   2  17       13.18       25.65     10.61 o 
   1   2  17      102.76      114.10     14.77 o 
   2   2  17        3.34        8.53      4.71 o 
   3   2  17      280.70      314.07      9.34 o 
   4   2  17        5.75        8.57      2.37 o 
   5   2  17      268.59      219.18     57.08 o 
   6   2  17      301.57      252.20     53.18 o 
   7   2  17      121.76       88.00     30.25 o 
   8   2  17      251.42      298.47     18.60 o 
   9   2  17     1024.48     1017.47     68.55 o 
 -16   3  17       17.38       22.12      5.52 o 
 -15   3  17      185.27      196.78     59.01 o 
 -14   3  17      363.66      426.07     68.21 o 
 -13   3  17     1729.25     1743.43    104.65 o 
 -12   3  17       13.84       11.80      6.69 o 
 -11   3  17      606.61      468.97     77.33 o 
 -10   3  17      398.64      439.14     62.37 o 
  -9   3  17        8.54       13.12     12.52 o 
  -8   3  17       45.41       28.02      7.25 o 
  -7   3  17      591.97      531.23     67.97 o 
  -6   3  17      276.09      318.41     16.04 o 
  -5   3  17       50.23       57.56     11.03 o 
  -4   3  17      119.86      128.43     22.08 o 
  -3   3  17       63.84       72.22     13.47 o 
  -2   3  17       18.98       14.02      9.06 o 
  -1   3  17      106.10      102.48     17.29 o 
   0   3  17      446.26      424.17     61.75 o 
   1   3  17       19.19       23.11     18.34 o 
   2   3  17      508.30      556.51     63.33 o 
   3   3  17      819.94      838.76     39.04 o 
   4   3  17       44.39       33.61      8.02 o 
   5   3  17      897.45      816.77     68.85 o 
   6   3  17       10.18       22.58     11.33 o 
   7   3  17       20.68        9.80      7.10 o 
 -13   4  17        1.90       22.50      8.29 o 
 -12   4  17      235.80      235.68     31.60 o 
 -11   4  17      172.71      131.92     29.82 o 
 -10   4  17      476.13      488.66     19.44 o 
  -9   4  17        8.68       21.55      6.54 o 
  -8   4  17       20.25       24.39      7.12 o 
  -7   4  17      477.83      471.66     30.07 o 
  -6   4  17     1112.93     1110.32     89.99 o 
  -5   4  17        1.21        6.98      7.51 o 
  -4   4  17     1649.37     1728.29     80.81 o 
  -3   4  17       10.06       10.75      5.03 o 
  -2   4  17       66.87       60.40     13.04 o 
  -1   4  17       58.66       68.21     17.19 o 
   0   4  17      135.00      120.06      9.53 o 
   1   4  17      253.94      249.72     17.97 o 
   2   4  17       12.60       13.70      4.97 o 
   3   4  17      100.01       83.63     24.65 o 
   4   4  17       77.05       36.84     26.48 o 
  -7   5  17      153.95      148.14     38.82 o 
  -6   5  17        0.04       -3.35     11.63 o 
  -5   5  17       19.11       11.78      4.80 o 
  -4   5  17       23.50       19.68      9.18 o 
  -3   5  17      327.44      369.29     22.34 o 
  -2   5  17      224.70      175.46     31.20 o 
  -1   5  17      647.02      666.77     54.23 o 
 -18   0  18     1320.23     1298.39     61.60 o 
 -16   0  18     1572.88     1367.65     68.83 o 
 -14   0  18       13.80       13.82      5.43 o 
 -12   0  18      603.00      615.57     26.70 o 
 -10   0  18      568.16      518.58     23.93 o 
  -8   0  18       43.10       32.78      5.13 o 
  -6   0  18     2693.14     3114.12    140.05 o 
  -4   0  18     2095.03     2305.77    104.27 o 
  -2   0  18       17.13       19.62      7.21 o 
   0   0  18     1030.81     1079.04     53.68 o 
   2   0  18     2629.23     2788.14    146.18 o 
   4   0  18       54.11       37.00      7.21 o 
   6   0  18      350.55      366.66     36.57 o 
   8   0  18      268.43      131.70     38.05 o 
 -17   1  18       43.44       30.80      8.82 o 
 -16   1  18      133.05      124.53      9.19 o 
 -15   1  18      406.10      377.25     17.16 o 
 -14   1  18        7.60        6.00      5.37 o 
 -13   1  18      744.19      770.13     28.62 o 
 -12   1  18      121.19       97.08     12.82 o 
 -11   1  18       59.38       58.08      5.86 o 
 -10   1  18      157.19      138.95      9.69 o 
  -9   1  18      982.18     1007.09     45.55 o 
  -8   1  18        0.22        2.54      2.58 o 
  -7   1  18     2243.24     2175.21     95.61 o 
  -6   1  18       19.75       14.68      6.54 o 
  -5   1  18      201.46      210.30     19.16 o 
  -4   1  18       43.80       50.17      8.12 o 
  -3   1  18      124.92      118.00     13.86 o 
  -2   1  18       48.81       55.83      9.70 o 
  -1   1  18       13.59       13.24      3.50 o 
   0   1  18       24.16       15.38      6.42 o 
   1   1  18      214.85      243.22      9.93 o 
   2   1  18        2.32        6.47      3.33 o 
   3   1  18     2746.07     2957.81     75.31 o 
   4   1  18      376.04      360.47     22.93 o 
   5   1  18      149.09      111.42     32.17 o 
   6   1  18        3.42        1.21      6.71 o 
   7   1  18      371.11      322.55     31.95 o 
   8   1  18       87.14       66.89     25.20 o 
   9   1  18        9.73       22.47      8.58 o 
 -16   2  18     1125.59     1175.09     46.09 o 
 -15   2  18      243.69      187.98     30.59 o 
 -14   2  18      291.41      249.11     18.46 o 
 -13   2  18      207.84      203.83     21.98 o 
 -12   2  18      109.18       85.40     12.97 o 
 -11   2  18       48.26       80.26     11.47 o 
 -10   2  18       12.36        9.55      9.41 o 
  -9   2  18       20.87       35.97      9.34 o 
  -8   2  18        8.63       23.10     10.47 o 
  -7   2  18      419.25      438.59     24.23 o 
  -6   2  18      553.32      628.97     37.66 o 
  -5   2  18       39.18       38.07      7.05 o 
  -4   2  18     1624.97     1700.22     96.18 o 
  -3   2  18     1573.28     1585.66     85.36 o 
  -2   2  18        4.54        7.97      6.02 o 
  -1   2  18      750.88      803.43     32.49 o 
   0   2  18     1885.91     2018.29     75.90 o 
   1   2  18       95.77       81.52     11.71 o 
   2   2  18      215.13      223.28     12.04 o 
   3   2  18       47.88       34.98      9.24 o 
   4   2  18       45.38       37.19     11.41 o 
   5   2  18       18.66       29.35      9.53 o 
   6   2  18      410.51      379.66     35.80 o 
   7   2  18      695.35      738.13     50.10 o 
   8   2  18       26.87       10.82      4.15 o 
 -15   3  18       59.26       59.37     11.62 o 
 -14   3  18      187.15      155.12     32.27 o 
 -13   3  18      809.50      893.17    131.35 o 
 -12   3  18      443.50      466.36     72.29 o 
 -11   3  18        2.47        1.40     17.82 o 
 -10   3  18      892.47      868.53     41.55 o 
  -9   3  18      597.56      642.11     78.52 o 
  -8   3  18       62.07       51.88     12.15 o 
  -7   3  18      181.98      164.84     13.21 o 
  -6   3  18      750.59      763.11     34.24 o 
  -5   3  18       16.65       23.25      6.38 o 
  -4   3  18       10.06        5.84      4.99 o 
  -3   3  18        5.63       20.81      6.81 o 
  -2   3  18     1122.23     1177.75     59.48 o 
  -1   3  18      301.61      260.26     21.47 o 
   0   3  18     1443.52     1686.13    116.48 o 
   1   3  18      124.01      100.06     24.81 o 
   2   3  18       99.86       97.98     14.26 o 
   3   3  18      511.95      546.30     54.12 o 
   4   3  18      681.27      672.28     51.01 o 
   5   3  18        8.76       13.07      6.03 o 
   6   3  18      208.74      147.79     49.20 o 
 -12   4  18       19.65       29.77      8.12 o 
 -11   4  18      284.46      295.83     52.45 o 
 -10   4  18       75.40       70.06     16.23 o 
  -9   4  18      265.02      214.14     46.09 o 
  -8   4  18        4.35       16.95      4.64 o 
  -7   4  18      251.65      244.56     25.33 o 
  -6   4  18       26.70       30.07      8.47 o 
  -5   4  18      580.04      542.19     34.89 o 
  -4   4  18      127.08       73.29     20.65 o 
  -3   4  18     1651.89     1683.83    102.41 o 
  -2   4  18       20.43       20.49      5.71 o 
  -1   4  18       27.72       26.05      7.60 o 
   0   4  18      124.73      127.20     14.36 o 
   1   4  18       12.00       23.04     10.18 o 
   2   4  18        0.55        6.09      3.21 o 
   3   4  18       36.37       42.50     15.08 o 
 -17   0  19       43.53       52.06     16.30 o 
 -15   0  19      913.75      920.67     56.50 o 
 -13   0  19      215.84      253.90     21.41 o 
 -11   0  19       61.86       72.77      7.46 o 
  -9   0  19      205.48      208.01      9.94 o 
  -7   0  19     1181.40     1323.56     52.97 o 
  -5   0  19     2108.66     2261.73    118.95 o 
  -3   0  19      943.03     1133.16     60.77 o 
  -1   0  19      131.93      125.77     16.52 o 
   1   0  19     1432.18     1601.98     85.31 o 
   3   0  19      805.81      823.65     58.75 o 
 -17   1  19        4.77        4.31      3.84 o 
 -16   1  19      355.42      344.66     14.31 o 
 -15   1  19        7.27       11.81      4.86 o 
 -14   1  19      957.97      998.72     43.40 o 
 -13   1  19        6.00       18.52      4.45 o 
 -12   1  19     1176.33     1262.37     44.24 o 
 -11   1  19      567.02      552.77     13.00 o 
 -10   1  19      187.15      170.69     12.27 o 
  -9   1  19      818.33      790.73     27.49 o 
  -8   1  19      780.49      841.21     34.86 o 
  -7   1  19      134.77      123.11     23.81 o 
  -6   1  19      943.21      972.96     41.36 o 
  -5   1  19        1.10       14.09      4.85 o 
  -4   1  19       44.57       49.98      7.52 o 
  -3   1  19        4.27       -3.71     10.19 o 
  -2   1  19       97.39       86.36     16.57 o 
  -1   1  19      286.49      286.65      9.61 o 
   0   1  19       47.21       51.37     12.19 o 
   1   1  19      441.66      458.11     46.59 o 
   2   1  19      154.59      166.98      6.82 o 
   3   1  19      374.76      343.94     20.64 o 
   4   1  19     1998.50     1991.78    123.91 o 
   5   1  19      168.92      156.62     39.19 o 
   6   1  19      611.40      586.03     43.56 o 
   7   1  19        4.10        5.96      4.53 o 
 -16   2  19      613.32      597.69     46.92 o 
 -15   2  19      374.14      365.09     15.37 o 
 -14   2  19       39.81       39.21      7.22 o 
 -13   2  19      465.08      479.74     26.62 o 
 -12   2  19     1071.74     1144.13     52.68 o 
 -11   2  19       37.30       30.37      7.77 o 
 -10   2  19      152.71      151.70     28.60 o 
  -9   2  19      283.59      287.52     17.85 o 
  -8   2  19       14.07       16.69     10.04 o 
  -7   2  19      187.21      212.66     40.32 o 
  -6   2  19      332.79      338.80     15.36 o 
  -5   2  19      575.99      624.58     27.17 o 
  -4   2  19       65.14       87.52     31.76 o 
  -3   2  19     1059.24     1176.45    119.39 o 
  -2   2  19      181.52      175.89     26.47 o 
  -1   2  19      437.09      452.92     17.58 o 
   0   2  19      154.67      163.01     15.64 o 
   1   2  19     1097.43     1192.60     58.53 o 
   2   2  19      107.38       79.69     16.90 o 
   3   2  19      120.22      177.42     16.61 o 
   4   2  19        2.54       11.26      5.39 o 
   5   2  19      140.73       77.02     29.49 o 
   6   2  19       40.06       27.42      5.68 o 
 -14   3  19       15.27        9.45      5.96 o 
 -13   3  19        4.81       17.06     10.00 o 
 -12   3  19      459.00      495.33     59.61 o 
 -11   3  19      293.60      294.16     45.28 o 
 -10   3  19      186.50      128.85     32.76 o 
  -9   3  19      753.30      796.73     56.55 o 
  -8   3  19       68.37       66.29     15.62 o 
  -7   3  19       25.22       15.76      6.04 o 
  -6   3  19      392.17      350.97     26.76 o 
  -5   3  19      394.49      373.28     28.08 o 
  -4   3  19       49.34       49.83     11.10 o 
  -3   3  19      299.87      290.42     22.47 o 
  -2   3  19        9.01       20.94      4.90 o 
  -1   3  19      412.41      363.23     31.79 o 
   0   3  19      222.63      167.77     29.02 o 
   1   3  19      560.25      539.29     34.02 o 
   2   3  19        6.57        6.29      2.76 o 
   5   3  19       28.54       14.78      7.22 o 
 -10   4  19      141.54       92.07     23.39 o 
  -9   4  19       65.01       70.21     15.14 o 
  -8   4  19       59.08       46.39     12.03 o 
  -7   4  19       25.86       31.19      9.48 o 
  -6   4  19      640.79      615.86     50.76 o 
  -5   4  19        0.39        7.60      9.44 o 
  -4   4  19       53.36       54.81     12.87 o 
  -3   4  19      326.42      289.91     25.67 o 
  -2   4  19      579.37      629.27     31.56 o 
  -1   4  19      176.50      130.26     30.32 o 
   0   4  19       81.36       69.72     17.97 o 
   1   4  19       31.98       32.44     11.43 o 
 -16   0  20       25.32       54.63     12.52 o 
 -14   0  20      408.40      372.51     37.83 o 
 -12   0  20     1686.58     1711.30     76.38 o 
 -10   0  20      380.28      429.08     20.22 o 
  -8   0  20       53.47       44.17      7.11 o 
  -6   0  20      225.01      209.80     15.99 o 
  -4   0  20      164.05      197.77     12.47 o 
  -2   0  20     1527.20     1712.66     91.86 o 
   0   0  20      624.01      642.82     25.11 o 
   2   0  20      664.44      653.71     42.47 o 
 -16   1  20       76.86       76.36     15.72 o 
 -15   1  20      318.91      313.32     13.47 o 
 -14   1  20       11.50       10.89      6.82 o 
 -13   1  20       77.06       87.84     15.27 o 
 -12   1  20      106.88      138.87     16.14 o 
 -11   1  20      146.90      206.13     51.45 o 
 -10   1  20       55.28       50.26      7.73 o 
  -9   1  20      885.21      915.12     26.62 o 
  -8   1  20      291.10      336.72     39.36 o 
  -7   1  20       39.88       40.56     10.89 o 
  -6   1  20       47.74       52.62     12.60 o 
  -5   1  20     1902.73     2045.11     78.27 o 
  -4   1  20      132.77      106.69     25.86 o 
  -3   1  20     2025.31     2215.03     71.63 o 
  -2   1  20       57.89       57.65      9.12 o 
  -1   1  20       62.24       50.76      6.93 o 
   0   1  20       22.99       20.02      5.16 o 
   1   1  20        1.80       11.72      6.43 o 
   2   1  20      180.62      183.20     22.37 o 
   5   1  20      788.52      772.97     51.16 o 
   6   1  20        2.09       -0.25      6.82 o 
 -15   2  20      440.69      402.22     30.64 o 
 -14   2  20      315.86      339.49     22.17 o 
 -13   2  20        0.14        4.51      7.95 o 
 -12   2  20      744.34      754.54     32.79 o 
 -11   2  20      585.22      611.03     38.93 o 
 -10   2  20       87.94      100.70     13.99 o 
  -9   2  20      430.16      415.50     29.85 o 
  -8   2  20      301.38      301.26     18.87 o 
  -7   2  20       82.87       83.45     12.97 o 
  -6   2  20       27.48       27.61      6.53 o 
  -5   2  20       61.17       59.39     20.53 o 
  -4   2  20      183.39      208.05     16.24 o 
  -3   2  20       33.82       18.64      8.09 o 
  -2   2  20     1327.76     1433.20     70.36 o 
  -1   2  20      251.04      251.38     40.56 o 
   0   2  20      259.94      246.84     19.77 o 
   1   2  20      735.58      784.54     56.42 o 
   2   2  20      716.25      712.36     61.95 o 
   5   2  20       69.24       65.48     26.20 o 
 -13   3  20       55.67       62.98     18.13 o 
 -12   3  20        0.92       16.58      6.29 o 
 -11   3  20      103.75       80.25     24.32 o 
 -10   3  20       38.04       31.98      8.78 o 
  -9   3  20      286.86      244.80     20.40 o 
  -8   3  20     1293.44     1190.86     72.22 o 
  -7   3  20        1.67       15.88      5.96 o 
  -6   3  20      598.28      591.04     43.25 o 
  -5   3  20      292.36      320.28     67.40 o 
  -4   3  20        7.22        1.83      9.49 o 
  -3   3  20       44.03       28.56      6.33 o 
  -2   3  20      343.09      362.85     42.23 o 
  -1   3  20        8.61       13.00      4.27 o 
   0   3  20       22.24       24.62      6.02 o 
   1   3  20        8.22       21.59      6.07 o 
   2   3  20      453.89      495.92     34.30 o 
  -8   4  20        0.46       -2.26     15.55 o 
  -7   4  20       30.69       26.35      9.51 o 
  -6   4  20        1.04        3.66      8.84 o 
  -5   4  20      335.88      329.33     19.62 o 
  -4   4  20       14.48       16.93      6.91 o 
  -3   4  20       16.85       23.79     12.15 o 
  -2   4  20       69.38       43.24     14.06 o 
 -15   0  21       18.23       20.84      7.15 o 
 -13   0  21      922.78      931.83     80.39 o 
 -11   0  21     1993.95     1992.70     89.17 o 
  -9   0  21      177.67      208.40     36.54 o 
  -7   0  21       11.02        8.92     10.18 o 
  -5   0  21       21.98       34.93     12.85 o 
  -3   0  21      120.10      154.87     12.82 o 
  -1   0  21      766.28      849.82     60.52 o 
   1   0  21      796.09      854.48     55.87 o 
 -15   1  21        6.52       12.95      4.97 o 
 -14   1  21      218.12      235.17     17.91 o 
 -13   1  21       72.95       69.95     12.56 o 
 -12   1  21      132.37      113.56     11.68 o 
 -11   1  21       60.51       44.36      8.54 o 
 -10   1  21       18.06       27.70      7.84 o 
  -9   1  21      175.55      146.12     36.17 o 
  -8   1  21      162.88      199.75     22.21 o 
  -7   1  21      194.82      214.88     40.18 o 
  -6   1  21        0.86        5.61      4.57 o 
  -5   1  21      112.67       89.64     23.41 o 
  -4   1  21     1034.03     1142.78     56.83 o 
  -3   1  21        9.22        7.30      7.54 o 
  -2   1  21     1111.86     1173.10     57.92 o 
  -1   1  21        6.52       12.28      4.47 o 
   0   1  21       36.66       45.19     11.56 o 
   1   1  21       30.04       25.51     15.29 o 
 -14   2  21       87.24       87.71     11.03 o 
 -13   2  21      509.70      558.79     24.00 o 
 -12   2  21        1.00        5.21     10.70 o 
 -11   2  21      889.42      944.76     77.28 o 
 -10   2  21      180.54      159.91     36.04 o 
  -9   2  21      505.03      559.03     36.33 o 
  -8   2  21      156.39      175.00     28.99 o 
  -7   2  21        1.62        5.72      4.51 o 
  -6   2  21       31.55       21.54     10.56 o 
  -5   2  21        1.44       17.83      8.28 o 
  -4   2  21        1.82        7.32      3.99 o 
  -3   2  21      160.28      173.21     15.76 o 
  -2   2  21       80.51       87.40     13.44 o 
  -1   2  21      376.28      410.64     23.76 o 
   0   2  21      150.27      135.13     11.53 o 
   1   2  21      506.34      539.42     28.37 o 
 -11   3  21       27.97       18.38      5.57 o 
 -10   3  21      208.57      185.51     17.84 o 
  -9   3  21        4.30       28.33     17.16 o 
  -8   3  21      215.24      195.47     40.52 o 
  -7   3  21      534.23      518.79     31.16 o 
  -6   3  21        0.28        7.18      4.83 o 
  -5   3  21      729.81      756.44     40.10 o 
  -4   3  21      288.30      292.54     21.54 o 
  -3   3  21      246.61      252.87     44.57 o 
  -2   3  21      142.08      153.28     45.52 o 
  -1   3  21      369.64      409.32     28.73 o 
   0   3  21        7.86        8.69      5.33 o 
   1   3  21       73.51       46.16     28.52 o 
 -14   0  22      362.95      455.41     37.65 o 
 -12   0  22      138.28      164.07     26.02 o 
 -10   0  22     2582.35     2890.76     52.01 o 
  -8   0  22     1642.63     1741.76    110.75 o 
  -6   0  22       85.47       91.42     27.21 o 
  -4   0  22       15.20       16.18      4.21 o 
  -2   0  22       94.67       90.64     23.61 o 
   0   0  22      243.47      295.24     27.78 o 
 -14   1  22      170.00      168.34     15.61 o 
 -13   1  22      427.55      445.57     28.64 o 
 -12   1  22        1.02        9.50      4.90 o 
 -11   1  22      239.97      257.25     18.80 o 
 -10   1  22        0.20       11.71     10.42 o 
  -9   1  22       22.33       17.77     14.42 o 
  -8   1  22       93.02       96.97     21.17 o 
  -7   1  22      343.63      408.20     28.14 o 
  -6   1  22       75.25       68.42     21.30 o 
  -5   1  22      158.85      140.14     17.05 o 
  -4   1  22      176.96      199.68     18.24 o 
  -3   1  22      305.90      325.43     19.67 o 
  -2   1  22      121.05      119.20     20.83 o 
  -1   1  22      794.28      790.10     48.47 o 
   0   1  22        0.64        2.53      4.54 o 
 -12   2  22        9.82        9.25      6.53 o 
 -11   2  22      219.11      220.88     18.97 o 
 -10   2  22      479.93      513.84     64.91 o 
  -9   2  22        4.79        7.95      5.38 o 
  -8   2  22      500.24      534.78     30.90 o 
  -7   2  22      269.64      285.69     21.81 o 
  -6   2  22       44.24       46.33     20.22 o 
  -5   2  22      307.71      349.79     24.04 o 
  -4   2  22      202.26      171.99     23.03 o 
  -3   2  22        2.61       13.66      6.21 o 
  -2   2  22       26.03       14.74      5.36 o 
  -1   2  22       34.09       19.25      8.00 o 
   0   2  22      195.93      200.14     21.10 o 
  -9   3  22      126.32       80.74     34.37 o 
  -8   3  22       40.47       47.45     10.73 o 
  -7   3  22       45.93       29.32     11.76 o 
  -6   3  22       81.73       38.45     19.16 o 
  -5   3  22       30.15       50.48     15.05 o 
  -4   3  22      715.75      834.46     64.58 o 
  -2   3  22       78.73       79.64     15.44 o 
 -13   0  23      127.77      109.76     15.34 o 
 -11   0  23        1.80       13.83     12.49 o 
  -9   0  23      578.41      640.05     49.44 o 
  -7   0  23      384.10      340.66     35.15 o 
  -5   0  23       53.80       35.29     20.51 o 
  -3   0  23       99.68       93.86     25.02 o 
  -1   0  23       17.62       -0.74      7.09 o 
 -12   1  23      270.23      261.98     21.45 o 
 -11   1  23        3.59       -3.51      8.59 o 
 -10   1  23      350.99      324.36     39.90 o 
  -9   1  23       10.59       10.73      6.47 o 
  -8   1  23      171.03      169.16     20.80 o 
  -7   1  23       47.13       39.58      9.78 o 
  -6   1  23      508.35      589.00     32.30 o 
  -5   1  23        8.94       15.67      5.11 o 
  -4   1  23      772.70      815.73     43.16 o 
  -3   1  23       21.26       11.85      9.54 o 
  -2   1  23        3.63        8.77      5.73 o 
  -1   1  23        8.30        5.47      4.87 o 
 -10   2  23      177.51      209.38     52.71 o 
  -9   2  23       74.30       66.47     25.08 o 
  -8   2  23       92.40       59.14     24.95 o 
  -7   2  23      387.21      424.88     25.39 o 
  -6   2  23      141.72       67.54     27.51 o 
  -5   2  23       26.77       22.65     12.65 o 
  -4   2  23      806.17      853.74     40.80 o 
  -3   2  23      336.58      329.38     23.77 o 
  -2   2  23        4.39        9.21      4.51 o 
  -1   2  23       69.57       34.88     14.53 o 
 -10   0  24       87.42       77.05     25.59 o 
  -8   0  24       41.82       20.09     11.97 o 
  -6   0  24      670.85      716.03     49.42 o 
  -4   0  24      148.51      165.80     36.41 o 
  -2   0  24       10.27        3.32      3.82 o 
 -10   1  24      124.22       76.70     29.04 o 
  -9   1  24      586.06      525.25     29.54 o 
  -8   1  24        0.90       22.00     11.81 o 
  -7   1  24      256.79      220.47     16.60 o 
  -6   1  24        9.58       16.50     10.44 o 
  -5   1  24       90.14       66.20     25.12 o 
  -4   1  24       20.69       12.65      6.34 o 
  -3   1  24      202.14      203.74     35.55 o 
  -2   1  24       25.76       13.43      5.47 o 
                                                 
